# Supplementary material for: Comparative transcriptome profiling of susceptible and tolerant citrus species at early and late stage of infection by “Candidatus Liberibacter asiaticus”
Source: Front Plant Sci. 2023 Jun 14;14:1191029. doi: 10.3389/fpls.2023.1191029 (PMC10301834; doi:10.3389/fpls.2023.1191029)
Supplement: Supplementary file 1 [file DataSheet_1.xlsx]

## Sheet: Table S1
Table S1 Summary of RNA-Seq data used in this study
Stage	Sample type	Sample ID	Raw reads	Clean reads	Clean_bases (G)	Error_rate	Q20	Q30	GC %	Total mapped reads	Unique mapped reads
12 wpg	Mock-grafted ‘Shatangju’ mandarin	S34CK1	43208946	42433084	6.36	0.03	97.8	93.37	44.43	38950045 (91.79%)	36595949 (86.24%)
		S34CK2	47991984	47047384	7.06	0.03	98	93.99	44.2	43206296 (91.84%)	40743323 (86.6%)
	CLas-infected ‘Shatangju’ mandarin	S34P1	49118182	47343162	7.1	0.03	97.93	93.83	44.12	42847459 (90.5%)	40368745 (85.27%)
		S34P2	43548308	42592538	6.39	0.03	97.91	93.65	44.17	38894438 (91.32%)	36801724 (86.4%)
		S34P3	48590582	48007448	7.2	0.03	97.94	93.67	44.32	43755741 (91.14%)	41242854 (85.91%)
48 wpg	Mock-grafted ‘Shatangju’ mandarin	S12CK1	45308298	44222004	6.63	0.03	97.9	93.57	44.22	40670710 (91.97%)	38489310 (87.04%)
		S12CK2	48258896	47333764	7.1	0.03	98.04	93.92	44.37	43570322 (92.05%)	41217260 (87.08%)
	CLas-infected ‘Shatangju’ mandarin	S12P1	45236266	44450474	6.67	0.03	97.89	93.59	44.14	40732098 (91.63%)	38512351 (86.64%)
		S12P2	40407484	39625362	5.94	0.03	97.92	93.57	44.24	36400494 (91.86%)	34508226 (87.09%)
		S12P3	40959056	40431270	6.06	0.03	97.76	93.23	44.14	36949252 (91.39%)	34938100 (86.41%)
12 wpg	Mock-grafted ‘Hongjiang’ orange	H34CK1	45251004	44472964	6.67	0.03	97.68	93.06	44.49	41479684 (93.27%)	39282311 (88.33%)
		H34CK2	42564664	42119500	6.32	0.03	97.81	93.32	44.4	39321985 (93.36%)	37275563 (88.5%)
	CLas-infected ‘Hongjiang’ orange	H34P1	46742310	46103574	6.92	0.03	97.77	93.25	44.23	43044141 (93.36%)	40794232 (88.48%)
		H34P2	42121832	41763914	6.26	0.03	97.92	93.59	44.27	39052098 (93.51%)	37022275 (88.65%)
		H34P3	47939036	47521888	7.13	0.03	97.83	93.42	44.25	44397591 (93.43%)	42044838 (88.47%)
48 wpg	Mock-grafted ‘Hongjiang’ orange (48 wpg)	H12CK1	42604786	42211370	6.33	0.03	97.79	93.37	44.17	39104876 (92.64%)	37001094 (87.66%)
		H12CK2	46286474	45848250	6.88	0.03	97.72	93.14	44.28	42501507 (92.7%)	40176537 (87.63%)
	CLas-infected ‘Hongjiang’ orange (48 wpg)	H12P1	49320114	48860008	7.33	0.03	97.73	93.16	44.11	45574308 (93.28%)	43150218 (88.31%)
		H12P2	46298704	45893922	6.88	0.03	97.76	93.19	44.13	42799116 (93.26%)	40488212 (88.22%)
		H12P3	41158652	40813314	6.12	0.03	97.77	93.24	44.12	38064274 (93.26%)	36048336 (88.32%)
12 wpg	Mock-grafted ‘Shatian’ pomelo (12 wpg)	Y34CK1	40112322	39764360	5.96	0.03	97.85	93.47	44.28	36577501 (91.99%)	34878297 (87.71%)
		Y34CK2	42887288	42431984	6.36	0.03	97.95	93.67	44.29	39057512 (92.05%)	37276687 (87.85%)
	CLas-infected ‘Shatian’ pomelo (12 wpg)	Y34P1	41260816	39738872	5.96	0.03	98.04	93.94	44.81	36601898 (92.11%)	34804887 (87.58%)
		Y34P2	42810518	41694424	6.25	0.03	97.81	93.34	44.82	38404642 (92.11%)	36390145 (87.28%)
		Y34P3	41890128	41286212	6.19	0.03	97.75	93.22	44.61	38117915 (92.33%)	36371084 (88.09%)
48 wpg	Mock-grafted ‘Shatian’ pomelo (48 wpg)	Y12CK1	41858710	41516258	6.23	0.03	97.67	93.04	44.15	38142729 (91.87%)	36454017 (87.81%)
		Y12CK2	41290418	40969100	6.15	0.03	97.57	92.78	44.13	37572165 (91.71%)	35881952 (87.58%)
	CLas-infected ‘Shatian’ pomelo (48 wpg)	Y12P1	47769720	47412348	7.11	0.03	97.72	93.12	44.08	43629594 (92.02%)	41593972 (87.73%)
		Y12P2	55352090	54878562	8.23	0.03	97.76	93.21	43.99	50473029 (91.97%)	48148558 (87.74%)
		Y12P1	47985164	47533158	7.13	0.03	97.69	93.07	44	43694470 (91.92%)	41643771 (87.61%)
12 wpg	Mock-grafted Eureka lemon (12 wpg)	L34CK1	42550204	42213390	6.33	0.03	97.72	93.19	44.19	37313977 (88.39%)	35585641 (84.3%)
		L34CK2	46955286	46543432	6.98	0.03	97.75	93.24	44.13	41123195 (88.35%)	39226816 (84.28%)
	CLas-infected Eureka lemon (12 wpg)	L34P1	50632064	50297822	7.54	0.03	97.78	93.34	44.04	44348838 (88.17%)	42210023 (83.92%)
		L34P2	42545352	42223008	6.33	0.03	97.94	93.62	44.05	37264124 (88.26%)	35456591 (83.97%)
		L34P3	48916038	48299604	7.24	0.03	97.74	93.17	44.09	42641639 (88.29%)	40591170 (84.04%)
48 wpg	Mock-grafted Eureka lemon (48 wpg)	L12CK1	42818550	42403018	6.36	0.03	97.91	93.59	44.13	37946175 (89.49%)	36145892 (85.24%)
		L12CK2	44168958	43776266	6.57	0.03	97.87	93.47	44.2	39176525 (89.49%)	37335013 (85.29%)
	CLas-infected Eureka lemon (48 wpg)	L12P1	42691156	42314990	6.35	0.03	97.8	93.33	44.01	37776010 (89.27%)	36003653 (85.08%)
		L12P2	46389382	45915302	6.89	0.03	97.8	93.31	44.04	40990492 (89.27%)	39028028 (85.0%)
		L12P3	55928076	55410922	8.31	0.03	97.79	93.35	44.13	49584772 (89.49%)	47256901 (85.28%)

## Sheet: Table S2
Table S2 Pearson correlation of RNA-Seq data from 40 samples
Sample	‘Shatangju’ mandarin_48wpg_CLas_infected_1	‘Shatangju’ mandarin_48wpg_CLas_infected_2	‘Shatangju’ mandarin_48wpg_CLas_infected_3	‘Shatangju’ mandarin_12wpg_CLas_infected_1	‘Shatangju’ mandarin_12wpg_CLas_infected_2	‘Shatangju’ mandarin_12wpg_CLas_infected_3	‘Hongjiang’ orange_48wpg_CLas_infected_1	‘Hongjiang’ orange_48wpg_CLas_infected_2	‘Hongjiang’ orange_48wpg_CLas_infected_3	‘Hongjiang’ orange_12wpg_CLas_infected_1	‘Hongjiang’ orange_12wpg_CLas_infected_2	‘Hongjiang’ orange_12wpg_CLas_infected_3	‘Shatian’ pomelo_48wpg_CLas_infected_1	‘Shatian’ pomelo_48wpg_CLas_infected_2	‘Shatian’ pomelo_48wpg_CLas_infected_3	‘Shatian’ pomelo_12wpg_CLas_infected_1	‘Shatian’ pomelo_12wpg_CLas_infected_2	‘Shatian’ pomelo_12wpg_CLas_infected_3	‘Eureka’ lemon_48wpg_CLas_infected_1	‘Eureka’ lemon_48wpg_CLas_infected_2	‘Eureka’ lemon_48wpg_CLas_infected_3	‘Eureka’ lemon_12wpg_CLas_infected_1	‘Eureka’ lemon_12wpg_CLas_infected_2	‘Eureka’ lemon_12wpg_CLas_infected_3	‘Shatangju’ mandarin_48wpg_Mock_control_1	‘Shatangju’ mandarin_48wpg_Mock_control_2	‘Shatangju’ mandarin_12wpg_Mock_control_1	‘Shatangju’ mandarin_12wpg_Mock_control_2	‘Hongjiang’ orange_48wpg_Mock_control_1	‘Hongjiang’ orange_48wpg_Mock_control_2	‘Hongjiang’ orange_12wpg_Mock_control_1	‘Hongjiang’ orange_12wpg_Mock_control_2	‘Shatian’ pomelo_48wpg_Mock_control_1	‘Shatian’ pomelo_48wpg_Mock_control_2	‘Shatian’ pomelo_12wpg_Mock_control_1	‘Shatian’ pomelo_12wpg_Mock_control_2	‘Eureka’ lemon_48wpg_Mock_control_1	‘Eureka’ lemon_48wpg_Mock_control_2	‘Eureka’ lemon_12wpg_Mock_control_1	‘Eureka’ lemon_12wpg_Mock_control_2
‘Shatangju’ mandarin_48wpg_CLas_infected_1	1	0.988	0.989	0.922	0.92	0.921	0.877	0.877	0.877	0.897	0.897	0.897	0.79	0.791	0.791	0.782	0.781	0.782	0.861	0.86	0.861	0.808	0.808	0.809	0.968	0.968	0.926	0.926	0.879	0.879	0.844	0.844	0.808	0.808	0.672	0.673	0.832	0.832	0.835	0.836
‘Shatangju’ mandarin_48wpg_CLas_infected_2	0.988	1	0.988	0.921	0.921	0.92	0.876	0.876	0.876	0.896	0.895	0.896	0.788	0.79	0.791	0.782	0.782	0.783	0.861	0.859	0.861	0.808	0.808	0.808	0.967	0.97	0.926	0.926	0.876	0.878	0.843	0.843	0.807	0.807	0.673	0.674	0.832	0.831	0.835	0.835
‘Shatangju’ mandarin_48wpg_CLas_infected_3	0.989	0.988	1	0.922	0.922	0.923	0.878	0.878	0.877	0.898	0.898	0.898	0.791	0.791	0.791	0.783	0.783	0.784	0.863	0.862	0.863	0.81	0.81	0.81	0.969	0.969	0.926	0.928	0.879	0.88	0.845	0.845	0.808	0.808	0.674	0.675	0.835	0.835	0.837	0.837
‘Shatangju’ mandarin_12wpg_CLas_infected_1	0.922	0.921	0.922	1	0.989	0.989	0.842	0.841	0.841	0.902	0.902	0.902	0.754	0.755	0.754	0.774	0.774	0.775	0.83	0.828	0.83	0.877	0.876	0.877	0.902	0.902	0.953	0.954	0.846	0.847	0.842	0.842	0.774	0.774	0.662	0.663	0.808	0.807	0.85	0.852
‘Shatangju’ mandarin_12wpg_CLas_infected_2	0.92	0.921	0.922	0.989	1	0.989	0.842	0.841	0.841	0.902	0.902	0.902	0.753	0.755	0.754	0.775	0.774	0.775	0.829	0.827	0.829	0.876	0.876	0.877	0.901	0.902	0.953	0.953	0.845	0.846	0.841	0.842	0.773	0.774	0.662	0.663	0.807	0.806	0.85	0.851
‘Shatangju’ mandarin_12wpg_CLas_infected_3	0.921	0.92	0.923	0.989	0.989	1	0.842	0.842	0.842	0.902	0.902	0.902	0.754	0.755	0.754	0.775	0.774	0.775	0.83	0.829	0.83	0.877	0.877	0.877	0.903	0.902	0.952	0.953	0.846	0.847	0.843	0.843	0.774	0.775	0.662	0.663	0.808	0.808	0.851	0.852
‘Hongjiang’ orange_48wpg_CLas_infected_1	0.877	0.876	0.878	0.842	0.842	0.842	1	0.989	0.989	0.943	0.943	0.942	0.859	0.86	0.86	0.846	0.846	0.846	0.875	0.873	0.874	0.805	0.805	0.806	0.871	0.871	0.859	0.861	0.967	0.967	0.939	0.939	0.86	0.861	0.762	0.763	0.872	0.872	0.839	0.839
‘Hongjiang’ orange_48wpg_CLas_infected_2	0.877	0.876	0.878	0.841	0.841	0.842	0.989	1	0.989	0.942	0.942	0.942	0.858	0.859	0.86	0.846	0.845	0.845	0.875	0.873	0.874	0.805	0.805	0.806	0.87	0.87	0.858	0.86	0.966	0.966	0.938	0.939	0.86	0.86	0.763	0.763	0.872	0.872	0.839	0.84
‘Hongjiang’ orange_48wpg_CLas_infected_3	0.877	0.876	0.877	0.841	0.841	0.842	0.989	0.989	1	0.943	0.943	0.942	0.857	0.859	0.859	0.846	0.845	0.845	0.875	0.873	0.874	0.805	0.806	0.806	0.87	0.87	0.859	0.86	0.966	0.966	0.939	0.939	0.86	0.861	0.762	0.763	0.872	0.871	0.84	0.84
‘Hongjiang’ orange_12wpg_CLas_infected_1	0.897	0.896	0.898	0.902	0.902	0.902	0.943	0.942	0.943	1	0.989	0.989	0.825	0.826	0.826	0.852	0.852	0.852	0.864	0.863	0.864	0.847	0.847	0.848	0.892	0.892	0.903	0.905	0.942	0.942	0.942	0.942	0.839	0.84	0.738	0.739	0.849	0.848	0.866	0.866
‘Hongjiang’ orange_12wpg_CLas_infected_2	0.897	0.895	0.898	0.902	0.902	0.902	0.943	0.942	0.943	0.989	1	0.989	0.825	0.826	0.825	0.851	0.851	0.852	0.865	0.863	0.865	0.847	0.847	0.848	0.892	0.891	0.903	0.905	0.943	0.943	0.944	0.943	0.838	0.839	0.738	0.739	0.85	0.849	0.866	0.866
‘Hongjiang’ orange_12wpg_CLas_infected_3	0.897	0.896	0.898	0.902	0.902	0.902	0.942	0.942	0.942	0.989	0.989	1	0.825	0.826	0.826	0.852	0.851	0.852	0.863	0.862	0.863	0.847	0.847	0.847	0.892	0.891	0.903	0.905	0.942	0.942	0.942	0.942	0.838	0.839	0.739	0.739	0.849	0.848	0.866	0.866
‘Shatian’ pomelo_48wpg_CLas_infected_1	0.79	0.788	0.791	0.754	0.753	0.754	0.859	0.858	0.857	0.825	0.825	0.825	1	0.991	0.986	0.922	0.922	0.922	0.849	0.848	0.849	0.773	0.772	0.773	0.794	0.793	0.78	0.783	0.845	0.844	0.815	0.815	0.966	0.967	0.828	0.83	0.846	0.845	0.815	0.815
‘Shatian’ pomelo_48wpg_CLas_infected_2	0.791	0.79	0.791	0.755	0.755	0.755	0.86	0.859	0.859	0.826	0.826	0.826	0.991	1	0.988	0.924	0.923	0.924	0.849	0.848	0.849	0.774	0.774	0.774	0.795	0.795	0.781	0.784	0.845	0.844	0.815	0.817	0.967	0.968	0.83	0.831	0.846	0.845	0.816	0.816
‘Shatian’ pomelo_48wpg_CLas_infected_3	0.791	0.791	0.791	0.754	0.754	0.754	0.86	0.86	0.859	0.826	0.825	0.826	0.986	0.988	1	0.923	0.922	0.923	0.846	0.844	0.846	0.771	0.771	0.772	0.793	0.794	0.78	0.782	0.842	0.842	0.813	0.813	0.968	0.968	0.829	0.829	0.843	0.842	0.813	0.814
‘Shatian’ pomelo_12wpg_CLas_infected_1	0.782	0.782	0.783	0.774	0.775	0.775	0.846	0.846	0.846	0.852	0.851	0.852	0.922	0.924	0.923	1	0.991	0.991	0.832	0.831	0.832	0.794	0.793	0.794	0.788	0.788	0.783	0.786	0.851	0.85	0.857	0.858	0.931	0.931	0.899	0.899	0.844	0.843	0.837	0.837
‘Shatian’ pomelo_12wpg_CLas_infected_2	0.781	0.782	0.783	0.774	0.774	0.774	0.846	0.845	0.845	0.852	0.851	0.851	0.922	0.923	0.922	0.991	1	0.991	0.832	0.831	0.832	0.794	0.793	0.794	0.788	0.788	0.783	0.785	0.85	0.85	0.857	0.858	0.93	0.931	0.898	0.898	0.843	0.842	0.837	0.837
‘Shatian’ pomelo_12wpg_CLas_infected_3	0.782	0.783	0.784	0.775	0.775	0.775	0.846	0.845	0.845	0.852	0.852	0.852	0.922	0.924	0.923	0.991	0.991	1	0.832	0.831	0.832	0.793	0.793	0.794	0.789	0.789	0.784	0.786	0.851	0.85	0.857	0.858	0.93	0.931	0.898	0.898	0.843	0.842	0.837	0.837
‘Eureka’ lemon_48wpg_CLas_infected_1	0.861	0.861	0.863	0.83	0.829	0.83	0.875	0.875	0.875	0.864	0.865	0.863	0.849	0.849	0.846	0.832	0.832	0.832	1	0.987	0.988	0.897	0.896	0.897	0.857	0.856	0.835	0.837	0.876	0.876	0.842	0.843	0.859	0.86	0.735	0.737	0.961	0.962	0.932	0.931
‘Eureka’ lemon_48wpg_CLas_infected_2	0.86	0.859	0.862	0.828	0.827	0.829	0.873	0.873	0.873	0.863	0.863	0.862	0.848	0.848	0.844	0.831	0.831	0.831	0.987	1	0.987	0.896	0.895	0.896	0.856	0.855	0.833	0.836	0.875	0.874	0.841	0.841	0.858	0.858	0.734	0.736	0.96	0.961	0.932	0.93
‘Eureka’ lemon_48wpg_CLas_infected_3	0.861	0.861	0.863	0.83	0.829	0.83	0.874	0.874	0.874	0.864	0.865	0.863	0.849	0.849	0.846	0.832	0.832	0.832	0.988	0.987	1	0.897	0.896	0.898	0.857	0.857	0.834	0.837	0.876	0.876	0.842	0.842	0.859	0.86	0.735	0.737	0.961	0.962	0.932	0.931
‘Eureka’ lemon_12wpg_CLas_infected_1	0.808	0.808	0.81	0.877	0.876	0.877	0.805	0.805	0.805	0.847	0.847	0.847	0.773	0.774	0.771	0.794	0.794	0.793	0.897	0.896	0.897	1	0.99	0.99	0.792	0.791	0.845	0.847	0.814	0.814	0.807	0.808	0.796	0.797	0.682	0.683	0.87	0.87	0.939	0.939
‘Eureka’ lemon_12wpg_CLas_infected_2	0.808	0.808	0.81	0.876	0.876	0.877	0.805	0.805	0.806	0.847	0.847	0.847	0.772	0.774	0.771	0.793	0.793	0.793	0.896	0.895	0.896	0.99	1	0.99	0.792	0.791	0.845	0.847	0.814	0.814	0.807	0.808	0.795	0.796	0.681	0.682	0.87	0.87	0.938	0.939
‘Eureka’ lemon_12wpg_CLas_infected_3	0.809	0.808	0.81	0.877	0.877	0.877	0.806	0.806	0.806	0.848	0.848	0.847	0.773	0.774	0.772	0.794	0.794	0.794	0.897	0.896	0.898	0.99	0.99	1	0.792	0.791	0.846	0.848	0.814	0.814	0.808	0.809	0.796	0.797	0.682	0.683	0.872	0.871	0.94	0.94
‘Shatangju’ mandarin_48wpg_Mock_control_1	0.968	0.967	0.969	0.902	0.901	0.903	0.871	0.87	0.87	0.892	0.892	0.892	0.794	0.795	0.793	0.788	0.788	0.789	0.857	0.856	0.857	0.792	0.792	0.792	1	0.989	0.911	0.912	0.883	0.884	0.843	0.843	0.803	0.803	0.688	0.69	0.838	0.838	0.833	0.833
‘Shatangju’ mandarin_48wpg_Mock_control_2	0.968	0.97	0.969	0.902	0.902	0.902	0.871	0.87	0.87	0.892	0.891	0.891	0.793	0.795	0.794	0.788	0.788	0.789	0.856	0.855	0.857	0.791	0.791	0.791	0.989	1	0.912	0.912	0.881	0.882	0.842	0.841	0.803	0.803	0.688	0.689	0.836	0.836	0.832	0.832
‘Shatangju’ mandarin_12wpg_Mock_control_1	0.926	0.926	0.926	0.953	0.953	0.952	0.859	0.858	0.859	0.903	0.903	0.903	0.78	0.781	0.78	0.783	0.783	0.784	0.835	0.833	0.834	0.845	0.845	0.846	0.911	0.912	1	0.99	0.85	0.851	0.851	0.851	0.783	0.784	0.687	0.688	0.815	0.815	0.86	0.86
‘Shatangju’ mandarin_12wpg_Mock_control_2	0.926	0.926	0.928	0.954	0.953	0.953	0.861	0.86	0.86	0.905	0.905	0.905	0.783	0.784	0.782	0.786	0.785	0.786	0.837	0.836	0.837	0.847	0.847	0.848	0.912	0.912	0.99	1	0.853	0.854	0.853	0.853	0.786	0.786	0.69	0.691	0.818	0.817	0.861	0.862
‘Hongjiang’ orange_48wpg_Mock_control_1	0.879	0.876	0.879	0.846	0.845	0.846	0.967	0.966	0.966	0.942	0.943	0.942	0.845	0.845	0.842	0.851	0.85	0.851	0.876	0.875	0.876	0.814	0.814	0.814	0.883	0.881	0.85	0.853	1	0.989	0.941	0.941	0.855	0.857	0.769	0.771	0.875	0.875	0.845	0.844
‘Hongjiang’ orange_48wpg_Mock_control_2	0.879	0.878	0.88	0.847	0.846	0.847	0.967	0.966	0.966	0.942	0.943	0.942	0.844	0.844	0.842	0.85	0.85	0.85	0.876	0.874	0.876	0.814	0.814	0.814	0.884	0.882	0.851	0.854	0.989	1	0.941	0.94	0.854	0.856	0.77	0.771	0.875	0.875	0.844	0.845
‘Hongjiang’ orange_12wpg_Mock_control_1	0.844	0.843	0.845	0.842	0.841	0.843	0.939	0.938	0.939	0.942	0.944	0.942	0.815	0.815	0.813	0.857	0.857	0.857	0.842	0.841	0.842	0.807	0.807	0.808	0.843	0.842	0.851	0.853	0.941	0.941	1	0.99	0.82	0.821	0.791	0.793	0.847	0.846	0.836	0.836
‘Hongjiang’ orange_12wpg_Mock_control_2	0.844	0.843	0.845	0.842	0.842	0.843	0.939	0.939	0.939	0.942	0.943	0.942	0.815	0.817	0.813	0.858	0.858	0.858	0.843	0.841	0.842	0.808	0.808	0.809	0.843	0.841	0.851	0.853	0.941	0.94	0.99	1	0.82	0.821	0.793	0.794	0.848	0.846	0.836	0.836
‘Shatian’ pomelo_48wpg_Mock_control_1	0.808	0.807	0.808	0.774	0.773	0.774	0.86	0.86	0.86	0.839	0.838	0.838	0.966	0.967	0.968	0.931	0.93	0.93	0.859	0.858	0.859	0.796	0.795	0.796	0.803	0.803	0.783	0.786	0.855	0.854	0.82	0.82	1	0.99	0.81	0.81	0.852	0.851	0.832	0.833
‘Shatian’ pomelo_48wpg_Mock_control_2	0.808	0.807	0.808	0.774	0.774	0.775	0.861	0.86	0.861	0.84	0.839	0.839	0.967	0.968	0.968	0.931	0.931	0.931	0.86	0.858	0.86	0.797	0.796	0.797	0.803	0.803	0.784	0.786	0.857	0.856	0.821	0.821	0.99	1	0.81	0.81	0.853	0.852	0.833	0.834
‘Shatian’ pomelo_12wpg_Mock_control_1	0.672	0.673	0.674	0.662	0.662	0.662	0.762	0.763	0.762	0.738	0.738	0.739	0.828	0.83	0.829	0.899	0.898	0.898	0.735	0.734	0.735	0.682	0.681	0.682	0.688	0.688	0.687	0.69	0.769	0.77	0.791	0.793	0.81	0.81	1	0.989	0.782	0.781	0.734	0.735
‘Shatian’ pomelo_12wpg_Mock_control_2	0.673	0.674	0.675	0.663	0.663	0.663	0.763	0.763	0.763	0.739	0.739	0.739	0.83	0.831	0.829	0.899	0.898	0.898	0.737	0.736	0.737	0.683	0.682	0.683	0.69	0.689	0.688	0.691	0.771	0.771	0.793	0.794	0.81	0.81	0.989	1	0.784	0.783	0.735	0.735
‘Eureka’ lemon_48wpg_Mock_control_1	0.832	0.832	0.835	0.808	0.807	0.808	0.872	0.872	0.872	0.849	0.85	0.849	0.846	0.846	0.843	0.844	0.843	0.843	0.961	0.96	0.961	0.87	0.87	0.872	0.838	0.836	0.815	0.818	0.875	0.875	0.847	0.848	0.852	0.853	0.782	0.784	1	0.989	0.916	0.916
‘Eureka’ lemon_48wpg_Mock_control_2	0.832	0.831	0.835	0.807	0.806	0.808	0.872	0.872	0.871	0.848	0.849	0.848	0.845	0.845	0.842	0.843	0.842	0.842	0.962	0.961	0.962	0.87	0.87	0.871	0.838	0.836	0.815	0.817	0.875	0.875	0.846	0.846	0.851	0.852	0.781	0.783	0.989	1	0.916	0.915
‘Eureka’ lemon_12wpg_Mock_control_1	0.835	0.835	0.837	0.85	0.85	0.851	0.839	0.839	0.84	0.866	0.866	0.866	0.815	0.816	0.813	0.837	0.837	0.837	0.932	0.932	0.932	0.939	0.938	0.94	0.833	0.832	0.86	0.861	0.845	0.844	0.836	0.836	0.832	0.833	0.734	0.735	0.916	0.916	1	0.989
‘Eureka’ lemon_12wpg_Mock_control_2	0.836	0.835	0.837	0.852	0.851	0.852	0.839	0.84	0.84	0.866	0.866	0.866	0.815	0.816	0.814	0.837	0.837	0.837	0.931	0.93	0.931	0.939	0.939	0.94	0.833	0.832	0.86	0.862	0.844	0.845	0.836	0.836	0.833	0.834	0.735	0.735	0.916	0.915	0.989	1

## Sheet: Table S3
Table S3 GO enrichment analysis of DEGs between CLas-infected citrus plants and mock-grafted control of four cultivars
No.	Category	GOID	Description	GeneRatio	BgRatio	pvalue	padj	geneID	geneName	Count	Up	Up_Gene_id	Down	Down_Gene_id
‘Shatangju’ mandarin - Early stage
1	BP	GO:0051704	multi-organism process	11/352	66/6731	0.000548657	0.0399422	102627356/102615150/102612118/102626329/102613658/102613319/112499525/102618770/102619731/102607715/102627034	LOC102627356/LOC102615150/LOC102612118/LOC102626329/LOC102613658/LOC102613319/LOC112499525/LOC102618770/LOC102619731/LOC102607715/LOC102627034	11	10	102627356/102615150/102612118/102626329/102613658/102613319/112499525/102619731/102607715/102627034	1	102618770
2	BP	GO:0008037	cell recognition	10/352	60/6731	0.000974199	0.0399422	102627356/102615150/102612118/102626329/102613658/102613319/112499525/102619731/102607715/102627034	LOC102627356/LOC102615150/LOC102612118/LOC102626329/LOC102613658/LOC102613319/LOC112499525/LOC102619731/LOC102607715/LOC102627034	10	10	102627356/102615150/102612118/102626329/102613658/102613319/112499525/102619731/102607715/102627034	0
3	BP	GO:0009856	pollination	10/352	60/6731	0.000974199	0.0399422	102627356/102615150/102612118/102626329/102613658/102613319/112499525/102619731/102607715/102627034	LOC102627356/LOC102615150/LOC102612118/LOC102626329/LOC102613658/LOC102613319/LOC112499525/LOC102619731/LOC102607715/LOC102627034	10	10	102627356/102615150/102612118/102626329/102613658/102613319/112499525/102619731/102607715/102627034	0
4	BP	GO:0009875	pollen-pistil interaction	10/352	60/6731	0.000974199	0.0399422	102627356/102615150/102612118/102626329/102613658/102613319/112499525/102619731/102607715/102627034	LOC102627356/LOC102615150/LOC102612118/LOC102626329/LOC102613658/LOC102613319/LOC112499525/LOC102619731/LOC102607715/LOC102627034	10	10	102627356/102615150/102612118/102626329/102613658/102613319/112499525/102619731/102607715/102627034	0
5	BP	GO:0044706	multi-multicellular organism process	10/352	60/6731	0.000974199	0.0399422	102627356/102615150/102612118/102626329/102613658/102613319/112499525/102619731/102607715/102627034	LOC102627356/LOC102615150/LOC102612118/LOC102626329/LOC102613658/LOC102613319/LOC112499525/LOC102619731/LOC102607715/LOC102627034	10	10	102627356/102615150/102612118/102626329/102613658/102613319/112499525/102619731/102607715/102627034	0
6	BP	GO:0048544	recognition of pollen	10/352	60/6731	0.000974199	0.0399422	102627356/102615150/102612118/102626329/102613658/102613319/112499525/102619731/102607715/102627034	LOC102627356/LOC102615150/LOC102612118/LOC102626329/LOC102613658/LOC102613319/LOC112499525/LOC102619731/LOC102607715/LOC102627034	10	10	102627356/102615150/102612118/102626329/102613658/102613319/112499525/102619731/102607715/102627034	0
7	BP	GO:0000003	reproduction	10/352	63/6731	0.00143646	0.0441711	102627356/102615150/102612118/102626329/102613658/102613319/112499525/102619731/102607715/102627034	LOC102627356/LOC102615150/LOC102612118/LOC102626329/LOC102613658/LOC102613319/LOC112499525/LOC102619731/LOC102607715/LOC102627034	10	10	102627356/102615150/102612118/102626329/102613658/102613319/112499525/102619731/102607715/102627034	0
8	BP	GO:0022414	reproductive process	10/352	63/6731	0.00143646	0.0441711	102627356/102615150/102612118/102626329/102613658/102613319/112499525/102619731/102607715/102627034	LOC102627356/LOC102615150/LOC102612118/LOC102626329/LOC102613658/LOC102613319/LOC112499525/LOC102619731/LOC102607715/LOC102627034	10	10	102627356/102615150/102612118/102626329/102613658/102613319/112499525/102619731/102607715/102627034	0
9	MF	GO:0020037	heme binding	34/485	302/10616	1.00067e-06	0.000130692	102610093/102630824/102620525/102611561/102631126/102629670/102625443/102623372/102623755/102623486/102626445/102629212/102607400/102609624/102609586/102615608/102611343/102626570/102610713/102608892/102628705/102625685/102608597/102630657/102626481/102625283/4271113/102610429/102622879/102609321/102620208/102609495/novel.479/102629384	LOC102610093/LOC102630824/LOC102620525/CYP707A4/LOC102631126/LOC102629670/LOC102625443/LOC102623372/LOC102623755/LOC102623486/LOC102626445/LOC102629212/LOC102607400/LOC102609624/LOC102609586/LOC102615608/LOC102611343/LOC102626570/LOC102610713/LOC102608892/LOC102628705/LOC102625685/LOC102608597/LOC102630657/LOC102626481/LOC102625283/ccsA/LOC102610429/LOC102622879/LOC102609321/LOC102620208/LOC10260…	34	29	102610093/102630824/102620525/102631126/102629670/102625443/102623372/102623755/102623486/102626445/102629212/102607400/102609624/102609586/102615608/102626570/102610713/102608892/102628705/102608597/102630657/102626481/102625283/102610429/102622879/102609321/102609495/novel.479/102629384	5	102611561/102611343/102625685/4271113/102620208
10	MF	GO:0046906	tetrapyrrole binding	34/485	306/10616	1.35432e-06	0.000130692	102610093/102630824/102620525/102611561/102631126/102629670/102625443/102623372/102623755/102623486/102626445/102629212/102607400/102609624/102609586/102615608/102611343/102626570/102610713/102608892/102628705/102625685/102608597/102630657/102626481/102625283/4271113/102610429/102622879/102609321/102620208/102609495/novel.479/102629384	LOC102610093/LOC102630824/LOC102620525/CYP707A4/LOC102631126/LOC102629670/LOC102625443/LOC102623372/LOC102623755/LOC102623486/LOC102626445/LOC102629212/LOC102607400/LOC102609624/LOC102609586/LOC102615608/LOC102611343/LOC102626570/LOC102610713/LOC102608892/LOC102628705/LOC102625685/LOC102608597/LOC102630657/LOC102626481/LOC102625283/ccsA/LOC102610429/LOC102622879/LOC102609321/LOC102620208/LOC10260…	34	29	102610093/102630824/102620525/102631126/102629670/102625443/102623372/102623755/102623486/102626445/102629212/102607400/102609624/102609586/102615608/102626570/102610713/102608892/102628705/102608597/102630657/102626481/102625283/102610429/102622879/102609321/102609495/novel.479/102629384	5	102611561/102611343/102625685/4271113/102620208
11	MF	GO:0016705	oxidoreductase activity, acting on paired donors, with incorporation or reduction of molecular oxygen	30/485	267/10616	4.56708e-06	0.000293816	102610093/102630824/102611561/102631126/102629670/102625443/102623372/102610049/102623755/102623486/102629212/102607400/102609624/102609586/102611163/102615608/102626570/102610713/102608892/102628705/102625685/102608597/102630657/102626481/102625283/102622879/102609321/102609495/novel.479/102629384	LOC102610093/LOC102630824/CYP707A4/LOC102631126/LOC102629670/LOC102625443/LOC102623372/LOC102610049/LOC102623755/LOC102623486/LOC102629212/LOC102607400/LOC102609624/LOC102609586/LOC102611163/LOC102615608/LOC102626570/LOC102610713/LOC102608892/LOC102628705/LOC102625685/LOC102608597/LOC102630657/LOC102626481/LOC102625283/LOC102622879/LOC102609321/LOC102609495/-/LOC102629384	30	27	102610093/102630824/102631126/102629670/102625443/102623372/102610049/102623755/102623486/102629212/102607400/102609624/102609586/102615608/102626570/102610713/102608892/102628705/102608597/102630657/102626481/102625283/102622879/102609321/102609495/novel.479/102629384	3	102611561/102611163/102625685
12	MF	GO:0005506	iron ion binding	29/485	267/10616	1.2749e-05	0.000615137	102610093/102630824/102611561/102631126/102629670/102625443/102623372/102623755/102612815/102623486/102629212/102607400/102609624/102609586/102615608/102626570/102610713/102608892/102628705/102625685/102608597/102630657/102626481/102625283/102622879/102609321/102609495/novel.479/102629384	LOC102610093/LOC102630824/CYP707A4/LOC102631126/LOC102629670/LOC102625443/LOC102623372/LOC102623755/LOC102612815/LOC102623486/LOC102629212/LOC102607400/LOC102609624/LOC102609586/LOC102615608/LOC102626570/LOC102610713/LOC102608892/LOC102628705/LOC102625685/LOC102608597/LOC102630657/LOC102626481/LOC102625283/LOC102622879/LOC102609321/LOC102609495/-/LOC102629384	29	27	102610093/102630824/102631126/102629670/102625443/102623372/102623755/102612815/102623486/102629212/102607400/102609624/102609586/102615608/102626570/102610713/102608892/102628705/102608597/102630657/102626481/102625283/102622879/102609321/102609495/novel.479/102629384	2	102611561/102625685
13	MF	GO:0004866	endopeptidase inhibitor activity	6/485	16/10616	4.77039e-05	0.00115086	102623961/102622572/102620812/102630666/102622862/102630850	LOC102623961/LOC102622572/LOC102620812/LOC102630666/LOC102622862/LOC102630850	6	6	102623961/102622572/102620812/102630666/102622862/102630850	0
14	MF	GO:0030414	peptidase inhibitor activity	6/485	16/10616	4.77039e-05	0.00115086	102623961/102622572/102620812/102630666/102622862/102630850	LOC102623961/LOC102622572/LOC102620812/LOC102630666/LOC102622862/LOC102630850	6	6	102623961/102622572/102620812/102630666/102622862/102630850	0
15	MF	GO:0061134	peptidase regulator activity	6/485	16/10616	4.77039e-05	0.00115086	102623961/102622572/102620812/102630666/102622862/102630850	LOC102623961/LOC102622572/LOC102620812/LOC102630666/LOC102622862/LOC102630850	6	6	102623961/102622572/102620812/102630666/102622862/102630850	0
16	MF	GO:0061135	endopeptidase regulator activity	6/485	16/10616	4.77039e-05	0.00115086	102623961/102622572/102620812/102630666/102622862/102630850	LOC102623961/LOC102622572/LOC102620812/LOC102630666/LOC102622862/LOC102630850	6	6	102623961/102622572/102620812/102630666/102622862/102630850	0
17	MF	GO:0004857	enzyme inhibitor activity	10/485	58/10616	0.000260869	0.00559418	102623961/102622572/102619559/102622808/102620812/107177891/102630666/102623691/102622862/102630850	LOC102623961/LOC102622572/LOC102619559/LOC102622808/LOC102620812/LOC107177891/LOC102630666/LOC102623691/LOC102622862/LOC102630850	10	6	102623961/102622572/102620812/102630666/102622862/102630850	4	102619559/102622808/107177891/102623691
18	MF	GO:0140110	transcription regulator activity	27/485	307/10616	0.000836443	0.0161433	102627706/102623184/102627894/102621617/102607530/102625075/102631124/102619043/102627474/102621823/102626300/102614159/102624091/102611538/102626211/102611523/102613302/102618338/102620575/102627570/102623078/102622241/102620218/102622218/102628632/102622603/102630201	LOC102627706/LOC102623184/LOC102627894/LOC102621617/LOC102607530/LOC102625075/LOC102631124/LOC102619043/LOC102627474/LOC102621823/LOC102626300/LOC102614159/LOC102624091/LOC102611538/LOC102626211/LOC102611523/LOC102613302/LOC102618338/LOC102620575/LOC102627570/LOC102623078/LOC102622241/LOC102620218/LOC102622218/LOC102628632/LOC102622603/LOC102630201	27	22	102627706/102623184/102627894/102621617/102607530/102625075/102631124/102619043/102627474/102621823/102614159/102624091/102611538/102611523/102613302/102618338/102627570/102622241/102620218/102622218/102628632/102622603	5	102626300/102626211/102620575/102623078/102630201
19	MF	GO:0003700	DNA binding transcription factor activity	25/485	280/10616	0.00104058	0.0182575	102627706/102623184/102627894/102621617/102607530/102625075/102631124/102619043/102627474/102621823/102626300/102614159/102624091/102611538/102611523/102613302/102618338/102620575/102627570/102622241/102620218/102622218/102628632/102622603/102630201	LOC102627706/LOC102623184/LOC102627894/LOC102621617/LOC102607530/LOC102625075/LOC102631124/LOC102619043/LOC102627474/LOC102621823/LOC102626300/LOC102614159/LOC102624091/LOC102611538/LOC102611523/LOC102613302/LOC102618338/LOC102620575/LOC102627570/LOC102622241/LOC102620218/LOC102622218/LOC102628632/LOC102622603/LOC102630201	25	22	102627706/102623184/102627894/102621617/102607530/102625075/102631124/102619043/102627474/102621823/102614159/102624091/102611538/102611523/102613302/102618338/102627570/102622241/102620218/102622218/102628632/102622603	3	102626300/102620575/102630201
	Total									294	266		28
‘Shatangju’ mandarin - Late stage
1	BP	GO:0005976	polysaccharide metabolic process	19/682	74/6814	8.44427e-05	0.0269372	102612213/102627322/102626673/102577989/102623304/102614175/102610101/102577946/102627351/102607638/102621846/102608350/102617022/102621871/102619893/102616000/102629226/102628875/102625040	LOC102612213/LOC102627322/LOC102626673/LOC102577989/LOC102623304/LOC102614175/LOC102610101/LOC102577946/LOC102627351/LOC102607638/LOC102621846/LOC102608350/LOC102617022/LOC102621871/LOC102619893/LOC102616000/LOC102629226/LOC102628875/LOC102625040	19	7	102626673/102577989/102614175/102577946/102619893/102616000/102629226	12	102612213/102627322/102623304/102610101/102627351/102607638/102621846/102608350/102617022/102621871/102628875/102625040
2	BP	GO:0044262	cellular carbohydrate metabolic process	22/682	98/6814	0.000206978	0.033013	102612213/102629031/102618274/102627322/102614175/102610101/102627351/102615793/102607638/102628590/102621846/102608350/102629242/102617022/102621871/102612059/102619893/102616000/102629226/102628875/102616446/102625040	LOC102612213/LOC102629031/LOC102618274/LOC102627322/LOC102614175/LOC102610101/LOC102627351/LOC102615793/LOC102607638/LOC102628590/LOC102621846/LOC102608350/LOC102629242/LOC102617022/LOC102621871/LOC102612059/LOC102619893/LOC102616000/LOC102629226/LOC102628875/LOC102616446/LOC102625040	22	10	102629031/102614175/102615793/102628590/102629242/102612059/102619893/102616000/102629226/102616446	12	102612213/102618274/102627322/102610101/102627351/102607638/102621846/102608350/102617022/102621871/102628875/102625040
3	CC	GO:0048046	apoplast	8/203	24/2292	0.000698384	0.0398079	102612213/102627322/102627351/102607638/102621846/102608350/102617022/102628875	LOC102612213/LOC102627322/LOC102627351/LOC102607638/LOC102621846/LOC102608350/LOC102617022/LOC102628875	8	0		8	102612213/102627322/102627351/102607638/102621846/102608350/102617022/102628875
4	CC	GO:0005576	extracellular region	8/203	28/2292	0.00216197	0.0403084	102612213/102627322/102627351/102607638/102621846/102608350/102617022/102628875	LOC102612213/LOC102627322/LOC102627351/LOC102607638/LOC102621846/LOC102608350/LOC102617022/LOC102628875	8	0		8	102612213/102627322/102627351/102607638/102621846/102608350/102617022/102628875
5	CC	GO:0005618	cell wall	12/203	56/2292	0.00282866	0.0403084	102612213/102627322/102578056/102610266/102626683/102627351/102607638/102609095/102621846/102608350/102617022/102628875	LOC102612213/LOC102627322/PECS-1.1/LOC102610266/LOC102626683/LOC102627351/LOC102607638/LOC102609095/LOC102621846/LOC102608350/LOC102617022/LOC102628875	12	1	102610266	11	102612213/102627322/102578056/102626683/102627351/102607638/102609095/102621846/102608350/102617022/102628875
6	CC	GO:0030312	external encapsulating structure	12/203	56/2292	0.00282866	0.0403084	102612213/102627322/102578056/102610266/102626683/102627351/102607638/102609095/102621846/102608350/102617022/102628875	LOC102612213/LOC102627322/PECS-1.1/LOC102610266/LOC102626683/LOC102627351/LOC102607638/LOC102609095/LOC102621846/LOC102608350/LOC102617022/LOC102628875	12	1	102610266	11	102612213/102627322/102578056/102626683/102627351/102607638/102609095/102621846/102608350/102617022/102628875
7	MF	GO:0003700	DNA binding transcription factor activity	67/984	287/10747	3.10286e-13	7.10554e-11	102616520/102621617/102614503/102620218/102615136/102617860/102626051/102623354/102611538/102610536/102628933/102620280/102630555/102613011/102612965/102628407/102621823/102610198/102619724/102616112/102630159/102614391/102622241/102616677/102626219/102629193/102627570/102617350/102625076/102630037/102627474/102626373/102621416/102608237/102620560/102611011/102621401/102631232/102619043/102616268…	LOC102616520/LOC102621617/LOC102614503/LOC102620218/LOC102615136/LOC102617860/LOC102626051/LOC102623354/LOC102611538/LOC102610536/LOC102628933/LOC102620280/LOC102630555/LOC102613011/LOC102612965/LOC102628407/LOC102621823/LOC102610198/LOC102619724/LOC102616112/LOC102630159/LOC102614391/LOC102622241/LOC102616677/LOC102626219/LOC102629193/LOC102627570/LOC102617350/LOC102625076/LOC102630037/LOC102627…	67	53	102616520/102621617/102614503/102620218/102615136/102623354/102611538/102610536/102628933/102620280/102630555/102613011/102612965/102628407/102621823/102610198/102630159/102614391/102622241/102616677/102626219/102627570/102617350/102625076/102630037/102627474/102621416/102608237/102611011/102631232/102619043/102616268/102614924/102618338/102611891/102621886/102612245/102628286/102624091/102614159…	14	102617860/102626051/102619724/102616112/102629193/102626373/102620560/102621401/102622603/102617899/102616570/102614260/102615809/102621126
8	MF	GO:0140110	transcription regulator activity	68/984	314/10747	8.58863e-12	9.83398e-10	102616520/102621617/102606909/102614503/102620218/102615136/102617860/102626051/102623354/102611538/102610536/102628933/102620280/102630555/102613011/102612965/102628407/102621823/102610198/102619724/102616112/102630159/102614391/102622241/102616677/102626219/102629193/102627570/102617350/102625076/102630037/102627474/102626373/102621416/102608237/102620560/102611011/102621401/102631232/102619043…	LOC102616520/LOC102621617/LOC102606909/LOC102614503/LOC102620218/LOC102615136/LOC102617860/LOC102626051/LOC102623354/LOC102611538/LOC102610536/LOC102628933/LOC102620280/LOC102630555/LOC102613011/LOC102612965/LOC102628407/LOC102621823/LOC102610198/LOC102619724/LOC102616112/LOC102630159/LOC102614391/LOC102622241/LOC102616677/LOC102626219/LOC102629193/LOC102627570/LOC102617350/LOC102625076/LOC102630…	68	53	102616520/102621617/102614503/102620218/102615136/102623354/102611538/102610536/102628933/102620280/102630555/102613011/102612965/102628407/102621823/102610198/102630159/102614391/102622241/102616677/102626219/102627570/102617350/102625076/102630037/102627474/102621416/102608237/102611011/102631232/102619043/102616268/102614924/102618338/102611891/102621886/102612245/102628286/102624091/102614159…	15	102606909/102617860/102626051/102619724/102616112/102629193/102626373/102620560/102621401/102622603/102617899/102616570/102614260/102615809/102621126
9	MF	GO:0020037	heme binding	55/984	304/10747	5.89875e-07	4.50271e-05	102630520/112496318/102610008/102611617/102613890/102608450/102626273/102611561/102620208/102622791/102609586/102608813/112498367/102626475/102614590/102625757/102630489/102624858/102623486/102615025/102620369/102625918/102631389/102630558/102613870/102608892/102616423/102620525/102609394/102607444/102608597/102612848/102627560/102612547/102627235/102618995/102621800/102609972/107175730/102613265…	LOC102630520/LOC112496318/LOC102610008/LOC102611617/LOC102613890/LOC102608450/LOC102626273/CYP707A4/LOC102620208/LOC102622791/LOC102609586/LOC102608813/LOC112498367/LOC102626475/LOC102614590/LOC102625757/LOC102630489/LOC102624858/LOC102623486/LOC102615025/LOC102620369/LOC102625918/LOC102631389/LOC102630558/LOC102613870/LOC102608892/CYP707A3/LOC102620525/LOC102609394/LOC102607444/LOC102608597/LOC1…	55	23	102610008/102608450/102626273/102622791/102609586/102624858/102623486/102620369/102613870/102616423/102607444/102627235/102618995/102609972/107175730/102614859/102610480/102620622/102610999/102616792/102577934/112498657/102611532	32	102630520/112496318/102611617/102613890/102611561/102620208/102608813/112498367/102626475/102614590/102625757/102630489/102615025/102625918/102631389/102630558/102608892/102620525/102609394/102608597/102612848/102627560/102612547/102621800/102613265/102628671/102623590/102618243/102625283/102620585/102610713/102613052
10	MF	GO:0046906	tetrapyrrole binding	55/984	308/10747	9.07206e-07	5.19375e-05	102630520/112496318/102610008/102611617/102613890/102608450/102626273/102611561/102620208/102622791/102609586/102608813/112498367/102626475/102614590/102625757/102630489/102624858/102623486/102615025/102620369/102625918/102631389/102630558/102613870/102608892/102616423/102620525/102609394/102607444/102608597/102612848/102627560/102612547/102627235/102618995/102621800/102609972/107175730/102613265…	LOC102630520/LOC112496318/LOC102610008/LOC102611617/LOC102613890/LOC102608450/LOC102626273/CYP707A4/LOC102620208/LOC102622791/LOC102609586/LOC102608813/LOC112498367/LOC102626475/LOC102614590/LOC102625757/LOC102630489/LOC102624858/LOC102623486/LOC102615025/LOC102620369/LOC102625918/LOC102631389/LOC102630558/LOC102613870/LOC102608892/CYP707A3/LOC102620525/LOC102609394/LOC102607444/LOC102608597/LOC1…	55	23	102610008/102608450/102626273/102622791/102609586/102624858/102623486/102620369/102613870/102616423/102607444/102627235/102618995/102609972/107175730/102614859/102610480/102620622/102610999/102616792/102577934/112498657/102611532	32	102630520/112496318/102611617/102613890/102611561/102620208/102608813/112498367/102626475/102614590/102625757/102630489/102615025/102625918/102631389/102630558/102608892/102620525/102609394/102608597/102612848/102627560/102612547/102621800/102613265/102628671/102623590/102618243/102625283/102620585/102610713/102613052
11	MF	GO:0043565	sequence-specific DNA binding	35/984	163/10747	1.29922e-06	5.95044e-05	102621617/102614503/102615136/102617860/102626051/102623354/102628933/102620280/102630555/102613011/102628407/102621823/102626219/102629193/102627570/102625076/102621416/102608237/102631232/102619043/102616268/102614924/102611891/102621886/102612245/102628286/102624091/102614260/102616481/102609679/102612567/102620550/102613111/102631381/102615117	LOC102621617/LOC102614503/LOC102615136/LOC102617860/LOC102626051/LOC102623354/LOC102628933/LOC102620280/LOC102630555/LOC102613011/LOC102628407/LOC102621823/LOC102626219/LOC102629193/LOC102627570/LOC102625076/LOC102621416/LOC102608237/LOC102631232/LOC102619043/LOC102616268/LOC102614924/LOC102611891/LOC102621886/LOC102612245/LOC102628286/LOC102624091/LOC102614260/LOC102616481/LOC102609679/LOC102612…	35	31	102621617/102614503/102615136/102623354/102628933/102620280/102630555/102613011/102628407/102621823/102626219/102627570/102625076/102621416/102608237/102631232/102619043/102616268/102614924/102611891/102621886/102612245/102628286/102624091/102616481/102609679/102612567/102620550/102613111/102631381/102615117	4	102617860/102626051/102629193/102614260
12	MF	GO:0004553	hydrolase activity, hydrolyzing O-glycosyl compounds	48/984	262/10747	2.13889e-06	8.16345e-05	102612213/102607393/102621775/102627322/102626673/102614248/102577989/102615869/102624592/102625798/102623304/102628916/102630289/102628296/102624507/102577946/102627942/102627351/102613856/102627794/102607638/102625094/102621846/102613237/102626060/102619285/102608350/102627207/102614404/102613523/102628588/102625511/102611232/102617022/102613393/107175588/102577970/102613963/102624641/102609721…	LOC102612213/LOC102607393/LOC102621775/LOC102627322/LOC102626673/LOC102614248/LOC102577989/LOC102615869/LOC102624592/LOC102625798/LOC102623304/LOC102628916/LOC102630289/LOC102628296/LOC102624507/LOC102577946/LOC102627942/LOC102627351/LOC102613856/LOC102627794/LOC102607638/LOC102625094/LOC102621846/LOC102613237/LOC102626060/LOC102619285/LOC102608350/LOC102627207/LOC102614404/LOC102613523/LOC102628…	48	24	102621775/102626673/102614248/102577989/102624592/102630289/102628296/102577946/102627794/102613237/102627207/102613523/102628588/102625511/102611232/107175588/102577970/102613963/102624641/102609721/102626061/102620120/102614504/102606732	24	102612213/102607393/102627322/102615869/102625798/102623304/102628916/102624507/102627942/102627351/102613856/102607638/102625094/102621846/102626060/102619285/102608350/102614404/102617022/102613393/102607723/102607677/102628875/102617875
13	MF	GO:0005506	iron ion binding	48/984	268/10747	4.12109e-06	0.000107629	102618274/102630520/112496318/102615169/102610008/102613890/102608450/102626273/102611561/102622791/102609586/102608813/112498367/102626475/102614590/102630489/102623486/102615025/102620369/102625918/102631389/102613870/102608892/102616423/102609394/102607444/102608597/102612848/102627560/102612547/102627235/102618995/102621800/102609972/107175730/102613265/102628671/102614859/102623590/102610480…	LOC102618274/LOC102630520/LOC112496318/LOC102615169/LOC102610008/LOC102613890/LOC102608450/LOC102626273/CYP707A4/LOC102622791/LOC102609586/LOC102608813/LOC112498367/LOC102626475/LOC102614590/LOC102630489/LOC102623486/LOC102615025/LOC102620369/LOC102625918/LOC102631389/LOC102613870/LOC102608892/CYP707A3/LOC102609394/LOC102607444/LOC102608597/LOC102612848/LOC102627560/LOC102612547/LOC102627235/LOC1…	48	19	102610008/102608450/102626273/102622791/102609586/102623486/102620369/102613870/102616423/102607444/102627235/102618995/102609972/107175730/102614859/102610480/102620622/102577934/112498657	29	102618274/102630520/112496318/102615169/102613890/102611561/102608813/112498367/102626475/102614590/102630489/102615025/102625918/102631389/102608892/102609394/102608597/102612848/102627560/102612547/102621800/102613265/102628671/102623590/102618243/102625283/102620585/102610713/102613052
14	MF	GO:0016705	oxidoreductase activity, acting on paired donors, with incorporation or reduction of molecular oxygen	48/984	268/10747	4.12109e-06	0.000107629	102630520/112496318/102610008/102613890/102608450/102626273/102611561/102622791/102609586/102608813/112498367/102626475/102614590/102630489/102623486/102610049/102615025/102620369/102625918/102631389/102613870/102608892/102616423/102609394/102607444/102608597/102612848/102627560/102612547/102627235/102618995/102621800/102609972/107175730/102613265/102628671/102614859/102623590/102610480/102620622…	LOC102630520/LOC112496318/LOC102610008/LOC102613890/LOC102608450/LOC102626273/CYP707A4/LOC102622791/LOC102609586/LOC102608813/LOC112498367/LOC102626475/LOC102614590/LOC102630489/LOC102623486/LOC102610049/LOC102615025/LOC102620369/LOC102625918/LOC102631389/LOC102613870/LOC102608892/CYP707A3/LOC102609394/LOC102607444/LOC102608597/LOC102612848/LOC102627560/LOC102612547/LOC102627235/LOC102618995/LOC1…	48	21	102610008/102608450/102626273/102622791/102609586/102623486/102610049/102620369/102613870/102616423/102607444/102627235/102618995/102609972/107175730/102614859/102610480/102620622/102626590/102577934/112498657	27	102630520/112496318/102613890/102611561/102608813/112498367/102626475/102614590/102630489/102615025/102625918/102631389/102608892/102609394/102608597/102612848/102627560/102612547/102621800/102613265/102628671/102623590/102618243/102625283/102620585/102610713/102613052
15	MF	GO:0016798	hydrolase activity, acting on glycosyl bonds	49/984	276/10747	4.22997e-06	0.000107629	102612213/102607393/102621775/102627322/102626673/102614248/102577989/102615869/102624592/102625798/102623304/102628916/102630289/102628296/102624507/102577946/102627942/102627351/102613856/102627794/102607638/102625094/102621846/102613237/102626060/102619285/102608350/102627207/102614404/102613523/102628588/102625511/102611232/102617022/102613393/107175588/102577970/102613963/102624641/102609721…	LOC102612213/LOC102607393/LOC102621775/LOC102627322/LOC102626673/LOC102614248/LOC102577989/LOC102615869/LOC102624592/LOC102625798/LOC102623304/LOC102628916/LOC102630289/LOC102628296/LOC102624507/LOC102577946/LOC102627942/LOC102627351/LOC102613856/LOC102627794/LOC102607638/LOC102625094/LOC102621846/LOC102613237/LOC102626060/LOC102619285/LOC102608350/LOC102627207/LOC102614404/LOC102613523/LOC102628…	49	24	102621775/102626673/102614248/102577989/102624592/102630289/102628296/102577946/102627794/102613237/102627207/102613523/102628588/102625511/102611232/107175588/102577970/102613963/102624641/102609721/102626061/102620120/102614504/102606732	25	102612213/102607393/102627322/102615869/102625798/102623304/102628916/102624507/102627942/102627351/102613856/102607638/102625094/102621846/102626060/102619285/102608350/102614404/102617022/102613393/102607723/102607677/102614205/102628875/102617875
16	MF	GO:0022857	transmembrane transporter activity	58/984	389/10747	0.00012542	0.00287211	102578049/102615246/102630531/102619752/102620675/102616135/102609323/102611032/102621578/102619442/102616643/102613261/102621705/102628773/102627464/102618233/102609811/102628413/102616424/112498238/102614160/102613718/102624947/102622416/102623977/107174703/102627423/102616065/102623874/102630566/102613864/102630960/102613318/102628785/102621942/102618513/107178347/107175176/102628093/102615205…	LOC102578049/LOC102615246/LOC102630531/LOC102619752/LOC102620675/LOC102616135/LOC102609323/LOC102611032/LOC102621578/LOC102619442/LOC102616643/LOC102613261/LOC102621705/LOC102628773/LOC102627464/LOC102618233/LOC102609811/LOC102628413/LOC102616424/LOC112498238/LOC102614160/LOC102613718/LOC102624947/LOC102622416/LOC102623977/LOC107174703/LOC102627423/LOC102616065/LOC102623874/LOC102630566/LOC102613…	58	41	102615246/102630531/102620675/102616135/102609323/102611032/102621578/102616643/102621705/102628773/102627464/102618233/102609811/102628413/102616424/112498238/102613718/102624947/102627423/102616065/102630566/102613864/102628785/102621942/102618513/107175176/102628093/102615205/102619944/102620957/102628292/102622071/102617897/102623659/102629938/102609058/102629427/102612957/102620676/102623553…	17	102578049/102619752/102619442/102613261/102614160/102622416/102623977/107174703/102623874/102630960/102613318/107178347/107178346/102631476/102627338/102577937/102607559
17	MF	GO:0016757	transferase activity, transferring glycosyl groups	51/984	335/10747	0.000189138	0.0039375	102612213/102627322/102606996/102613233/102619819/102628054/102616228/102610101/102615267/102618675/102613178/102613476/102608882/102627351/102613433/102629191/102618337/102626644/102607638/102609299/102628540/102628347/102615640/102607870/102622587/102621846/102612931/102628669/102614568/102608350/102615348/102623891/102627475/102627900/102616785/102617022/102621871/102616066/102619383/102619893…	LOC102612213/LOC102627322/LOC102606996/UGT3/LOC102619819/LOC102628054/LOC102616228/LOC102610101/LOC102615267/LOC102618675/LOC102613178/LOC102613476/LOC102608882/LOC102627351/LOC102613433/LOC102629191/LOC102618337/LOC102626644/LOC102607638/LOC102609299/LOC102628540/LOC102628347/LOC102615640/LOC102607870/LOC102622587/LOC102621846/LOC102612931/LOC102628669/LOC102614568/LOC102608350/LOC102615348/LOC1…	51	24	102613233/102619819/102616228/102613476/102608882/102613433/102609299/102615640/102607870/102612931/102628669/102614568/102615348/102627900/102616785/102619893/102616000/102606711/102612425/102617384/102629226/102613809/102626215/102610847	27	102612213/102627322/102606996/102628054/102610101/102615267/102618675/102613178/102627351/102629191/102618337/102626644/102607638/102628540/102628347/102622587/102621846/102608350/102623891/102627475/102617022/102621871/102616066/102619383/102578000/102628875/102625040
18	MF	GO:0046873	metal ion transmembrane transporter activity	14/984	53/10747	0.000212328	0.00405193	102619752/102619442/102613261/102627464/102613718/102616065/102613864/102628785/107178347/102615205/107178346/102628292/102617897/102629427	LOC102619752/LOC102619442/LOC102613261/LOC102627464/LOC102613718/LOC102616065/LOC102613864/LOC102628785/LOC107178347/LOC102615205/LOC107178346/LOC102628292/LOC102617897/LOC102629427	14	9	102627464/102613718/102616065/102613864/102628785/102615205/102628292/102617897/102629427	5	102619752/102619442/102613261/107178347/107178346
19	MF	GO:0016758	transferase activity, transferring hexosyl groups	42/984	277/10747	0.000737783	0.0129963	102612213/102627322/102606996/102613233/102628054/102616228/102610101/102615267/102618675/102613178/102627351/102613433/102629191/102618337/102607638/102609299/102628347/102615640/102607870/102621846/102612931/102614568/102608350/102615348/102623891/102627475/102627900/102616785/102617022/102621871/102616066/102619893/102578000/102616000/102606711/102617384/102629226/102613809/102628875/102626215…	LOC102612213/LOC102627322/LOC102606996/UGT3/LOC102628054/LOC102616228/LOC102610101/LOC102615267/LOC102618675/LOC102613178/LOC102627351/LOC102613433/LOC102629191/LOC102618337/LOC102607638/LOC102609299/LOC102628347/LOC102615640/LOC102607870/LOC102621846/LOC102612931/LOC102614568/LOC102608350/LOC102615348/LOC102623891/LOC102627475/LOC102627900/LOC102616785/LOC102617022/LOC102621871/LOC102616066/LOC1…	42	19	102613233/102616228/102613433/102609299/102615640/102607870/102612931/102614568/102615348/102627900/102616785/102619893/102616000/102606711/102617384/102629226/102613809/102626215/102610847	23	102612213/102627322/102606996/102628054/102610101/102615267/102618675/102613178/102627351/102629191/102618337/102607638/102628347/102621846/102608350/102623891/102627475/102617022/102621871/102616066/102578000/102628875/102625040
20	MF	GO:0016762	xyloglucan:xyloglucosyl transferase activity	8/984	24/10747	0.00093034	0.0152177	102612213/102627322/102627351/102607638/102621846/102608350/102617022/102628875	LOC102612213/LOC102627322/LOC102627351/LOC102607638/LOC102621846/LOC102608350/LOC102617022/LOC102628875	8	0		8	102612213/102627322/102627351/102607638/102621846/102608350/102617022/102628875
21	MF	GO:0008171	O-methyltransferase activity	14/984	63/10747	0.00139211	0.0212529	102630642/102611981/102612475/102631254/102621446/102621307/102609664/102625166/novel.1915/102630049/102613962/102612776/102609976/102623037	LOC102630642/LOC102611981/LOC102612475/LOC102631254/LOC102621446/LOC102621307/LOC102609664/LOC102625166/-/LOC102630049/LOC102613962/LOC102612776/LOC102609976/LOC102623037	14	4	102621307/102625166/102630049/102623037	10	102630642/102611981/102612475/102631254/102621446/102609664/novel.1915/102613962/102612776/102609976
22	MF	GO:0016160	amylase activity	5/984	11/10747	0.00183902	0.026321	102626673/102577989/102625798/102623304/102577946	LOC102626673/LOC102577989/LOC102625798/LOC102623304/LOC102577946	5	3	102626673/102577989/102577946	2	102625798/102623304
23	MF	GO:0008324	cation transmembrane transporter activity	22/984	127/10747	0.00251997	0.0339454	102619752/102621578/102619442/102613261/102627464/102628413/112498238/102613718/102624947/102616065/102623874/102613864/102630960/102628785/107178347/102615205/107178346/102631476/102628292/102617897/102629427/102612957	LOC102619752/LOC102621578/LOC102619442/LOC102613261/LOC102627464/LOC102628413/LOC112498238/LOC102613718/LOC102624947/LOC102616065/LOC102623874/LOC102613864/LOC102630960/LOC102628785/LOC107178347/LOC102615205/LOC107178346/LOC102631476/LOC102628292/LOC102617897/LOC102629427/LOC102612957	22	14	102621578/102627464/102628413/112498238/102613718/102624947/102616065/102613864/102628785/102615205/102628292/102617897/102629427/102612957	8	102619752/102619442/102613261/102623874/102630960/107178347/107178346/102631476
	Total									768	404		364
‘Hongjiang’ orange - Early stage
1	BP	GO:0006801	superoxide metabolic process	5/457	10/6902	0.000237486	0.0272758	102612585/102628406/102620720/102626642/102629152	LOC102612585/LOC102628406/LOC102620720/LOC102626642/LOC102629152	5	4	102628406/102620720/102626642/102629152	1	102612585
2	BP	GO:0072593	reactive oxygen species metabolic process	5/457	10/6902	0.000237486	0.0272758	102612585/102628406/102620720/102626642/102629152	LOC102612585/LOC102628406/LOC102620720/LOC102626642/LOC102629152	5	4	102628406/102620720/102626642/102629152	1	102612585
3	BP	GO:0006979	response to oxidative stress	13/457	65/6902	0.000270951	0.0272758	102624858/102622372/102617251/102622157/102620525/102620208/102626445/102618017/102631310/102610999/102622610/102621985/102617846	LOC102624858/LOC102622372/LOC102617251/LOC102622157/LOC102620525/LOC102620208/LOC102626445/LOC102618017/LOC102631310/LOC102610999/LOC102622610/LOC102621985/LOC102617846	13	6	102622372/102617251/102620525/102626445/102622610/102621985	7	102624858/102622157/102620208/102618017/102631310/102610999/102617846
4	CC	GO:0048046	apoplast	7/123	23/2317	0.000120622	0.00687546	102627322/102621846/102628875/102617022/102626585/102608350/102625605	LOC102627322/LOC102621846/LOC102628875/LOC102617022/LOC102626585/LOC102608350/LOC102625605	7	6	102627322/102621846/102628875/102617022/102626585/102625605	1	102608350
5	CC	GO:0005576	extracellular region	7/123	27/2317	0.000365529	0.0104176	102627322/102621846/102628875/102617022/102626585/102608350/102625605	LOC102627322/LOC102621846/LOC102628875/LOC102617022/LOC102626585/LOC102608350/LOC102625605	7	6	102627322/102621846/102628875/102617022/102626585/102625605	1	102608350
6	CC	GO:0005618	cell wall	9/123	53/2317	0.00151957	0.0216539	102627322/102630292/102621846/102628875/102617022/102626585/102608350/102625605/102626812	LOC102627322/LOC102630292/LOC102621846/LOC102628875/LOC102617022/LOC102626585/LOC102608350/LOC102625605/LOC102626812	9	7	102627322/102621846/102628875/102617022/102626585/102625605/102626812	2	102630292/102608350
7	CC	GO:0030312	external encapsulating structure	9/123	53/2317	0.00151957	0.0216539	102627322/102630292/102621846/102628875/102617022/102626585/102608350/102625605/102626812	LOC102627322/LOC102630292/LOC102621846/LOC102628875/LOC102617022/LOC102626585/LOC102608350/LOC102625605/LOC102626812	9	7	102627322/102621846/102628875/102617022/102626585/102625605/102626812	2	102630292/102608350
8	MF	GO:0010333	terpene synthase activity	18/655	42/10933	7.16388e-12	1.54023e-09	102620757/102606641/102617431/102618658/102615273/102627456/102624463/102620314/102620430/102617651/102625123/102609183/102626262/102620281/102613731/102620897/102612861/102612761	LOC102620757/LOC102606641/LOC102617431/LOC102618658/LOC102615273/LOC102627456/LOC102624463/LOC102620314/LOC102620430/LOC102617651/LOC102625123/LOC102609183/LOC102626262/LOC102620281/LOC102613731/LOC102620897/LOC102612861/LOC102612761	18	0		18	102620757/102606641/102617431/102618658/102615273/102627456/102624463/102620314/102620430/102617651/102625123/102609183/102626262/102620281/102613731/102620897/102612861/102612761
9	MF	GO:0016838	carbon-oxygen lyase activity, acting on phosphates	18/655	44/10933	1.8615e-11	2.00111e-09	102620757/102606641/102617431/102618658/102615273/102627456/102624463/102620314/102620430/102617651/102625123/102609183/102626262/102620281/102613731/102620897/102612861/102612761	LOC102620757/LOC102606641/LOC102617431/LOC102618658/LOC102615273/LOC102627456/LOC102624463/LOC102620314/LOC102620430/LOC102617651/LOC102625123/LOC102609183/LOC102626262/LOC102620281/LOC102613731/LOC102620897/LOC102612861/LOC102612761	18	0		18	102620757/102606641/102617431/102618658/102615273/102627456/102624463/102620314/102620430/102617651/102625123/102609183/102626262/102620281/102613731/102620897/102612861/102612761
10	MF	GO:0016835	carbon-oxygen lyase activity	22/655	80/10933	9.02668e-10	6.46912e-08	102620757/102606641/102617431/102618658/102615273/102625541/102627456/102624463/102620314/102620430/102623111/102617651/102625123/102609183/102621878/102626262/102620281/102613731/102620897/102612861/102608777/102612761	LOC102620757/LOC102606641/LOC102617431/LOC102618658/LOC102615273/LOC102625541/LOC102627456/LOC102624463/LOC102620314/LOC102620430/LOC102623111/LOC102617651/LOC102625123/LOC102609183/LOC102621878/LOC102626262/LOC102620281/LOC102613731/LOC102620897/LOC102612861/LOC102608777/LOC102612761	22	4	102625541/102623111/102621878/102608777	18	102620757/102606641/102617431/102618658/102615273/102627456/102624463/102620314/102620430/102617651/102625123/102609183/102626262/102620281/102613731/102620897/102612861/102612761
11	MF	GO:0020037	heme binding	46/655	317/10933	1.74679e-08	9.38901e-07	102630520/102624858/102622372/102609630/102631126/102622477/102617251/102626273/102622157/102620525/102629694/102623100/102620208/102631389/102609186/102626445/102609624/102618017/102609394/102631310/102616423/102625415/102615608/102610999/102625283/102610713/102609972/102625443/102629822/102622610/102614665/102628705/102631425/102621985/102627256/107176605/102630489/102609381/102619238/102627574…	LOC102630520/LOC102624858/LOC102622372/LOC102609630/LOC102631126/LOC102622477/LOC102617251/LOC102626273/LOC102622157/LOC102620525/LOC102629694/LOC102623100/LOC102620208/LOC102631389/LOC102609186/LOC102626445/LOC102609624/LOC102618017/LOC102609394/LOC102631310/CYP707A3/LOC102625415/LOC102615608/LOC102610999/LOC102625283/LOC102610713/LOC102609972/LOC102625443/LOC102629822/LOC102622610/LOC102614665/…	46	22	102630520/102622372/102631126/102622477/102617251/102620525/102623100/102626445/102609624/102609394/102616423/102615608/102625283/102610713/102625443/102629822/102622610/102621985/102630489/102609381/102624171/102621971	24	102624858/102609630/102626273/102622157/102629694/102620208/102631389/102609186/102618017/102631310/102625415/102610999/102609972/102614665/102628705/102631425/102627256/107176605/102619238/102627574/102618995/102629732/102607660/102617846
12	MF	GO:0046906	tetrapyrrole binding	46/655	320/10933	2.34814e-08	1.0097e-06	102630520/102624858/102622372/102609630/102631126/102622477/102617251/102626273/102622157/102620525/102629694/102623100/102620208/102631389/102609186/102626445/102609624/102618017/102609394/102631310/102616423/102625415/102615608/102610999/102625283/102610713/102609972/102625443/102629822/102622610/102614665/102628705/102631425/102621985/102627256/107176605/102630489/102609381/102619238/102627574…	LOC102630520/LOC102624858/LOC102622372/LOC102609630/LOC102631126/LOC102622477/LOC102617251/LOC102626273/LOC102622157/LOC102620525/LOC102629694/LOC102623100/LOC102620208/LOC102631389/LOC102609186/LOC102626445/LOC102609624/LOC102618017/LOC102609394/LOC102631310/CYP707A3/LOC102625415/LOC102615608/LOC102610999/LOC102625283/LOC102610713/LOC102609972/LOC102625443/LOC102629822/LOC102622610/LOC102614665/…	46	22	102630520/102622372/102631126/102622477/102617251/102620525/102623100/102626445/102609624/102609394/102616423/102615608/102625283/102610713/102625443/102629822/102622610/102621985/102630489/102609381/102624171/102621971	24	102624858/102609630/102626273/102622157/102629694/102620208/102631389/102609186/102618017/102631310/102625415/102610999/102609972/102614665/102628705/102631425/102627256/107176605/102619238/102627574/102618995/102629732/102607660/102617846
13	MF	GO:0000287	magnesium ion binding	19/655	77/10933	8.6932e-08	3.11507e-06	102620757/102606641/102617431/102618658/102615273/102627456/102612172/102624463/102620314/102620430/102617651/102625123/102609183/102626262/102620281/102613731/102620897/102612861/102612761	LOC102620757/LOC102606641/LOC102617431/LOC102618658/LOC102615273/LOC102627456/LOC102612172/LOC102624463/LOC102620314/LOC102620430/LOC102617651/LOC102625123/LOC102609183/LOC102626262/LOC102620281/LOC102613731/LOC102620897/LOC102612861/LOC102612761	19	0		19	102620757/102606641/102617431/102618658/102615273/102627456/102612172/102624463/102620314/102620430/102617651/102625123/102609183/102626262/102620281/102613731/102620897/102612861/102612761
14	MF	GO:0016829	lyase activity	25/655	148/10933	2.14714e-06	6.59479e-05	102620757/102606641/102617431/102618658/102615273/102628190/102625541/102627456/102624463/102620314/102620430/102623813/102623111/102617651/102627973/102625123/102609183/102621878/102626262/102620281/102613731/102620897/102612861/102608777/102612761	LOC102620757/LOC102606641/LOC102617431/LOC102618658/LOC102615273/LOC102628190/LOC102625541/LOC102627456/LOC102624463/LOC102620314/LOC102620430/LOC102623813/LOC102623111/LOC102617651/LOC102627973/LOC102625123/LOC102609183/LOC102621878/LOC102626262/LOC102620281/LOC102613731/LOC102620897/LOC102612861/LOC102608777/LOC102612761	25	6	102628190/102625541/102623813/102623111/102621878/102608777	19	102620757/102606641/102617431/102618658/102615273/102627456/102624463/102620314/102620430/102617651/102627973/102625123/102609183/102626262/102620281/102613731/102620897/102612861/102612761
15	MF	GO:0005506	iron ion binding	37/655	274/10933	2.65233e-06	7.12815e-05	102618274/102630520/102610308/102609630/102631126/102622477/102626273/102629694/102623100/102631389/102609186/102609624/102609394/102616423/102625415/102615608/102625283/102610713/102609972/102625443/102629822/102614665/102628705/102631425/102609996/102627256/107176605/102630489/102609381/102619238/102627574/102624171/102618995/102629732/102621971/102607660/102609099	LOC102618274/LOC102630520/LOC102610308/LOC102609630/LOC102631126/LOC102622477/LOC102626273/LOC102629694/LOC102623100/LOC102631389/LOC102609186/LOC102609624/LOC102609394/CYP707A3/LOC102625415/LOC102615608/LOC102625283/LOC102610713/LOC102609972/LOC102625443/LOC102629822/LOC102614665/LOC102628705/LOC102631425/LOC102609996/LOC102627256/LOC107176605/LOC102630489/LOC102609381/LOC102619238/LOC102627574/…	37	19	102630520/102610308/102631126/102622477/102623100/102609624/102609394/102616423/102615608/102625283/102610713/102625443/102629822/102609996/102630489/102609381/102624171/102621971/102609099	18	102618274/102609630/102626273/102629694/102631389/102609186/102625415/102609972/102614665/102628705/102631425/102627256/107176605/102619238/102627574/102618995/102629732/102607660
16	MF	GO:0016705	oxidoreductase activity, acting on paired donors, with incorporation or reduction of molecular oxygen	36/655	273/10933	6.27236e-06	0.00014984	102627952/102630520/102611986/102609630/102631126/102622477/102626273/102629694/102623100/102631389/102609186/102609624/102609394/102616423/102625415/102615608/102625283/102610713/102609972/102625443/102629822/102618674/102614665/102628705/102631425/102627256/107176605/102630489/102609381/102619238/102627574/102624171/102618995/102629732/102621971/102607660	LOC102627952/LOC102630520/LOC102611986/LOC102609630/LOC102631126/LOC102622477/LOC102626273/LOC102629694/LOC102623100/LOC102631389/LOC102609186/LOC102609624/LOC102609394/CYP707A3/LOC102625415/LOC102615608/LOC102625283/LOC102610713/LOC102609972/LOC102625443/LOC102629822/LOC102618674/LOC102614665/LOC102628705/LOC102631425/LOC102627256/LOC107176605/LOC102630489/LOC102609381/LOC102619238/LOC102627574/…	36	16	102630520/102631126/102622477/102623100/102609624/102609394/102616423/102615608/102625283/102610713/102625443/102629822/102630489/102609381/102624171/102621971	20	102627952/102611986/102609630/102626273/102629694/102631389/102609186/102625415/102609972/102618674/102614665/102628705/102631425/102627256/107176605/102619238/102627574/102618995/102629732/102607660
17	MF	GO:0016209	antioxidant activity	15/655	78/10933	5.00065e-05	0.00107514	102612585/102624858/102622372/102617251/102622157/102620525/102620208/102626445/102618017/102626296/102631310/102610999/102622610/102621985/102617846	LOC102612585/LOC102624858/LOC102622372/LOC102617251/LOC102622157/LOC102620525/LOC102620208/LOC102626445/LOC102618017/LOC102626296/LOC102631310/LOC102610999/LOC102622610/LOC102621985/LOC102617846	15	6	102622372/102617251/102620525/102626445/102622610/102621985	9	102612585/102624858/102622157/102620208/102618017/102626296/102631310/102610999/102617846
18	MF	GO:0043531	ADP binding	48/655	451/10933	6.85504e-05	0.00133985	102617357/112497586/102621170/novel.2201/102606750/102614165/112495536/112495533/102622038/112495484/112498153/102623364/102620527/102627584/102614240/107178136/102613565/102610960/107175094/102626024/102630924/102623519/102607524/112496865/112495912/112498936/102615685/102615126/107177044/102627748/102615425/112498165/107178560/102617178/102624525/102608593/102616856/112495468/112496754/10717529…	LOC102617357/LOC112497586/LOC102621170/-/LOC102606750/LOC102614165/LOC112495536/LOC112495533/LOC102622038/LOC112495484/LOC112498153/LOC102623364/LOC102620527/LOC102627584/LOC102614240/LOC107178136/LOC102613565/LOC102610960/LOC107175094/LOC102626024/LOC102630924/LOC102623519/LOC102607524/LOC112496865/LOC112495912/LOC112498936/LOC102615685/LOC102615126/LOC107177044/LOC102627748/LOC102615425/LOC1124…	48	47	102617357/112497586/102621170/novel.2201/102606750/102614165/112495536/112495533/102622038/112495484/112498153/102623364/102620527/102627584/102614240/107178136/102613565/102610960/107175094/102630924/102623519/102607524/112496865/112495912/112498936/102615685/102615126/107177044/102627748/102615425/112498165/107178560/102617178/102624525/102608593/102616856/112495468/112496754/107175298/11249607…	1	102626024
19	MF	GO:0004601	peroxidase activity	14/655	73/10933	9.14085e-05	0.00134875	102624858/102622372/102617251/102622157/102620525/102620208/102626445/102618017/102626296/102631310/102610999/102622610/102621985/102617846	LOC102624858/LOC102622372/LOC102617251/LOC102622157/LOC102620525/LOC102620208/LOC102626445/LOC102618017/LOC102626296/LOC102631310/LOC102610999/LOC102622610/LOC102621985/LOC102617846	14	6	102622372/102617251/102620525/102626445/102622610/102621985	8	102624858/102622157/102620208/102618017/102626296/102631310/102610999/102617846
20	MF	GO:0004866	endopeptidase inhibitor activity	7/655	20/10933	0.00010458	0.00134875	102622572/102621677/102622862/102623021/102623961/102606769/102630850	LOC102622572/LOC102621677/LOC102622862/LOC102623021/LOC102623961/LOC102606769/LOC102630850	7	2	102606769/102630850	5	102622572/102621677/102622862/102623021/102623961
21	MF	GO:0030414	peptidase inhibitor activity	7/655	20/10933	0.00010458	0.00134875	102622572/102621677/102622862/102623021/102623961/102606769/102630850	LOC102622572/LOC102621677/LOC102622862/LOC102623021/LOC102623961/LOC102606769/LOC102630850	7	2	102606769/102630850	5	102622572/102621677/102622862/102623021/102623961
22	MF	GO:0061134	peptidase regulator activity	7/655	20/10933	0.00010458	0.00134875	102622572/102621677/102622862/102623021/102623961/102606769/102630850	LOC102622572/LOC102621677/LOC102622862/LOC102623021/LOC102623961/LOC102606769/LOC102630850	7	2	102606769/102630850	5	102622572/102621677/102622862/102623021/102623961
23	MF	GO:0061135	endopeptidase regulator activity	7/655	20/10933	0.00010458	0.00134875	102622572/102621677/102622862/102623021/102623961/102606769/102630850	LOC102622572/LOC102621677/LOC102622862/LOC102623021/LOC102623961/LOC102606769/LOC102630850	7	2	102606769/102630850	5	102622572/102621677/102622862/102623021/102623961
24	MF	GO:0016684	oxidoreductase activity, acting on peroxide as acceptor	14/655	74/10933	0.000106645	0.00134875	102624858/102622372/102617251/102622157/102620525/102620208/102626445/102618017/102626296/102631310/102610999/102622610/102621985/102617846	LOC102624858/LOC102622372/LOC102617251/LOC102622157/LOC102620525/LOC102620208/LOC102626445/LOC102618017/LOC102626296/LOC102631310/LOC102610999/LOC102622610/LOC102621985/LOC102617846	14	6	102622372/102617251/102620525/102626445/102622610/102621985	8	102624858/102622157/102620208/102618017/102626296/102631310/102610999/102617846
25	MF	GO:0008171	O-methyltransferase activity	13/655	70/10933	0.000226695	0.00270774	102630049/102620533/102631254/102622674/102621307/102610562/102609652/102621337/102610871/102627175/102607803/102619448/102609302	LOC102630049/LOC102620533/LOC102631254/LOC102622674/LOC102621307/LOC102610562/LOC102609652/LOC102621337/LOC102610871/LOC102627175/LOC102607803/LOC102619448/LOC102609302	13	5	102630049/102620533/102631254/102622674/102607803	8	102621307/102610562/102609652/102621337/102610871/102627175/102619448/102609302
26	MF	GO:0016762	xyloglucan:xyloglucosyl transferase activity	7/655	23/10933	0.000282418	0.00319578	102627322/102621846/102628875/102617022/102626585/102608350/102625605	LOC102627322/LOC102621846/LOC102628875/LOC102617022/LOC102626585/LOC102608350/LOC102625605	7	6	102627322/102621846/102628875/102617022/102626585/102625605	1	102608350
27	MF	GO:0001871	pattern binding	11/655	56/10933	0.00041113	0.00420919	102617669/102614481/102622411/102626193/102607041/102617371/novel.2234/102607335/102622628/102610801/102612427	LOC102617669/LOC102614481/LOC102622411/LOC102626193/LOC102607041/LOC102617371/-/LOC102607335/LOC102622628/LOC102610801/LOC102612427	11	6	102622411/102626193/102607041/102607335/102622628/102610801	5	102617669/102614481/102617371/novel.2234/102612427
28	MF	GO:0030247	polysaccharide binding	11/655	56/10933	0.00041113	0.00420919	102617669/102614481/102622411/102626193/102607041/102617371/novel.2234/102607335/102622628/102610801/102612427	LOC102617669/LOC102614481/LOC102622411/LOC102626193/LOC102607041/LOC102617371/-/LOC102607335/LOC102622628/LOC102610801/LOC102612427	11	6	102622411/102626193/102607041/102607335/102622628/102610801	5	102617669/102614481/102617371/novel.2234/102612427
29	MF	GO:0004857	enzyme inhibitor activity	11/655	74/10933	0.00434253	0.0424384	102622572/102621677/102622862/102623021/102623961/102630292/102623387/102606769/102630850/107174837/102630363	LOC102622572/LOC102621677/LOC102622862/LOC102623021/LOC102623961/LOC102630292/LOC102623387/LOC102606769/LOC102630850/LOC107174837/LOC102630363	11	5	102623387/102606769/102630850/107174837/102630363	6	102622572/102621677/102622862/102623021/102623961/102630292
	Total									494	230		264
‘Hongjiang’ orange - Late stage
1	BP	GO:0071554	cell wall organization or biogenesis	26/819	63/6945	2.41889e-09	6.82127e-07	102627878/102624576/102578056/102610266/102623680/102609650/102627738/102614454/102619559/107175343/102610718/102620200/102609383/102629565/102577945/107174675/112495548/102630750/102615875/102618802/102625023/102614801/102608623/102608716/102613038/102606732	LOC102627878/LOC102624576/PECS-1.1/LOC102610266/LOC102623680/LOC102609650/LOC102627738/LOC102614454/LOC102619559/LOC107175343/LOC102610718/LOC102620200/LOC102609383/LOC102629565/PECS-2.1/LOC107174675/LOC112495548/LOC102630750/LOC102615875/LOC102618802/LOC102625023/LOC102614801/LOC102608623/LOC102608716/LOC102613038/LOC102606732	26	6	102623680/102619559/107175343/102629565/102577945/107174675	20	102627878/102624576/102578056/102610266/102609650/102627738/102614454/102610718/102620200/102609383/112495548/102630750/102615875/102618802/102625023/102614801/102608623/102608716/102613038/102606732
2	BP	GO:0045229	external encapsulating structure organization	18/819	40/6945	1.46462e-07	1.37674e-05	102624576/102578056/102610266/102609650/102627738/102614454/102619559/102610718/102620200/102609383/102577945/102630750/102615875/102618802/102625023/102614801/102608716/102613038	LOC102624576/PECS-1.1/LOC102610266/LOC102609650/LOC102627738/LOC102614454/LOC102619559/LOC102610718/LOC102620200/LOC102609383/PECS-2.1/LOC102630750/LOC102615875/LOC102618802/LOC102625023/LOC102614801/LOC102608716/LOC102613038	18	2	102619559/102577945	16	102624576/102578056/102610266/102609650/102627738/102614454/102610718/102620200/102609383/102630750/102615875/102618802/102625023/102614801/102608716/102613038
3	BP	GO:0071555	cell wall organization	18/819	40/6945	1.46462e-07	1.37674e-05	102624576/102578056/102610266/102609650/102627738/102614454/102619559/102610718/102620200/102609383/102577945/102630750/102615875/102618802/102625023/102614801/102608716/102613038	LOC102624576/PECS-1.1/LOC102610266/LOC102609650/LOC102627738/LOC102614454/LOC102619559/LOC102610718/LOC102620200/LOC102609383/PECS-2.1/LOC102630750/LOC102615875/LOC102618802/LOC102625023/LOC102614801/LOC102608716/LOC102613038	18	2	102619559/102577945	16	102624576/102578056/102610266/102609650/102627738/102614454/102610718/102620200/102609383/102630750/102615875/102618802/102625023/102614801/102608716/102613038
4	BP	GO:0042545	cell wall modification	16/819	33/6945	2.02244e-07	1.42582e-05	102624576/102578056/102610266/102609650/102614454/102619559/102610718/102620200/102609383/102577945/102630750/102615875/102625023/102614801/102608716/102613038	LOC102624576/PECS-1.1/LOC102610266/LOC102609650/LOC102614454/LOC102619559/LOC102610718/LOC102620200/LOC102609383/PECS-2.1/LOC102630750/LOC102615875/LOC102625023/LOC102614801/LOC102608716/LOC102613038	16	2	102619559/102577945	14	102624576/102578056/102610266/102609650/102614454/102610718/102620200/102609383/102630750/102615875/102625023/102614801/102608716/102613038
5	BP	GO:0005975	carbohydrate metabolic process	84/819	434/6945	1.66549e-06	9.39338e-05	102607393/102606996/102613730/102627794/102616450/102627558/102625798/102629031/102627322/102611843/102611225/102624507/102614614/102611632/102625926/102617191/102607769/102624960/102627684/102614404/102619285/102612059/102630462/102619531/102610714/102613112/102613907/102614874/102625396/102625511/102621817/102629873/102623247/102624279/102618390/102613393/102627856/102629877/102617819/102624782…	LOC102607393/LOC102606996/LOC102613730/LOC102627794/LOC102616450/LOC102627558/LOC102625798/LOC102629031/LOC102627322/LOC102611843/LOC102611225/LOC102624507/LOC102614614/LOC102611632/LOC102625926/LOC102617191/LOC102607769/LOC102624960/LOC102627684/LOC102614404/LOC102619285/LOC102612059/LOC102630462/LOC102619531/LOC102610714/LOC102613112/LOC102613907/LOC102614874/LOC102625396/LOC102625511/LOC102621…	84	34	102607393/102606996/102613730/102627794/102627558/102625798/102629031/102611843/102624507/102625926/102619531/102610714/102621817/102629873/102623247/102624782/112498947/102628588/107175588/102624641/102609776/102618589/102614195/102628485/102629756/102616446/102608542/102613402/102629055/102609721/102627064/102609026/102609099/102614504	50	102616450/102627322/102611225/102614614/102611632/102617191/102607769/102624960/102627684/102614404/102619285/102612059/102630462/102613112/102613907/102614874/102625396/102625511/102624279/102618390/102613393/102627856/102629877/102617819/102620821/102607723/102614633/102625219/102610048/102630992/102629675/102627395/102621713/102628875/102613963/102623813/102621883/102621871/102631193/102620120…
6	BP	GO:1901136	carbohydrate derivative catabolic process	10/819	24/6945	0.000204291	0.0096017	102627878/102623680/102607938/107175343/102629565/107174675/112495548/102610048/102608623/102606732	LOC102627878/LOC102623680/LOC102607938/LOC107175343/LOC102629565/LOC107174675/LOC112495548/LOC102610048/LOC102608623/LOC102606732	10	4	102623680/107175343/102629565/107174675	6	102627878/102607938/112495548/102610048/102608623/102606732
7	BP	GO:0006026	aminoglycan catabolic process	8/819	18/6945	0.000533882	0.010037	102627878/102623680/107175343/102629565/107174675/112495548/102608623/102606732	LOC102627878/LOC102623680/LOC107175343/LOC102629565/LOC107174675/LOC112495548/LOC102608623/LOC102606732	8	4	102623680/107175343/102629565/107174675	4	102627878/112495548/102608623/102606732
8	BP	GO:0006030	chitin metabolic process	8/819	18/6945	0.000533882	0.010037	102627878/102623680/107175343/102629565/107174675/112495548/102608623/102606732	LOC102627878/LOC102623680/LOC107175343/LOC102629565/LOC107174675/LOC112495548/LOC102608623/LOC102606732	8	4	102623680/107175343/102629565/107174675	4	102627878/112495548/102608623/102606732
9	BP	GO:0006032	chitin catabolic process	8/819	18/6945	0.000533882	0.010037	102627878/102623680/107175343/102629565/107174675/112495548/102608623/102606732	LOC102627878/LOC102623680/LOC107175343/LOC102629565/LOC107174675/LOC112495548/LOC102608623/LOC102606732	8	4	102623680/107175343/102629565/107174675	4	102627878/112495548/102608623/102606732
10	BP	GO:0006040	amino sugar metabolic process	8/819	18/6945	0.000533882	0.010037	102627878/102623680/107175343/102629565/107174675/112495548/102608623/102606732	LOC102627878/LOC102623680/LOC107175343/LOC102629565/LOC107174675/LOC112495548/LOC102608623/LOC102606732	8	4	102623680/107175343/102629565/107174675	4	102627878/112495548/102608623/102606732
11	BP	GO:0016998	cell wall macromolecule catabolic process	8/819	18/6945	0.000533882	0.010037	102627878/102623680/107175343/102629565/107174675/112495548/102608623/102606732	LOC102627878/LOC102623680/LOC107175343/LOC102629565/LOC107174675/LOC112495548/LOC102608623/LOC102606732	8	4	102623680/107175343/102629565/107174675	4	102627878/112495548/102608623/102606732
12	BP	GO:0044036	cell wall macromolecule metabolic process	8/819	18/6945	0.000533882	0.010037	102627878/102623680/107175343/102629565/107174675/112495548/102608623/102606732	LOC102627878/LOC102623680/LOC107175343/LOC102629565/LOC107174675/LOC112495548/LOC102608623/LOC102606732	8	4	102623680/107175343/102629565/107174675	4	102627878/112495548/102608623/102606732
13	BP	GO:0046348	amino sugar catabolic process	8/819	18/6945	0.000533882	0.010037	102627878/102623680/107175343/102629565/107174675/112495548/102608623/102606732	LOC102627878/LOC102623680/LOC107175343/LOC102629565/LOC107174675/LOC112495548/LOC102608623/LOC102606732	8	4	102623680/107175343/102629565/107174675	4	102627878/112495548/102608623/102606732
14	BP	GO:1901071	glucosamine-containing compound metabolic process	8/819	18/6945	0.000533882	0.010037	102627878/102623680/107175343/102629565/107174675/112495548/102608623/102606732	LOC102627878/LOC102623680/LOC107175343/LOC102629565/LOC107174675/LOC112495548/LOC102608623/LOC102606732	8	4	102623680/107175343/102629565/107174675	4	102627878/112495548/102608623/102606732
15	BP	GO:1901072	glucosamine-containing compound catabolic process	8/819	18/6945	0.000533882	0.010037	102627878/102623680/107175343/102629565/107174675/112495548/102608623/102606732	LOC102627878/LOC102623680/LOC107175343/LOC102629565/LOC107174675/LOC112495548/LOC102608623/LOC102606732	8	4	102623680/107175343/102629565/107174675	4	102627878/112495548/102608623/102606732
16	BP	GO:0005984	disaccharide metabolic process	10/819	27/6945	0.00063109	0.011123	102611843/102612059/102630462/102627856/102629877/102620821/102616446/102629055/102613435/102626007	LOC102611843/LOC102612059/LOC102630462/LOC102627856/LOC102629877/LOC102620821/LOC102616446/LOC102629055/LOC102613435/LOC102626007	10	3	102611843/102616446/102629055	7	102612059/102630462/102627856/102629877/102620821/102613435/102626007
17	BP	GO:0006022	aminoglycan metabolic process	8/819	20/6945	0.00123849	0.0194029	102627878/102623680/107175343/102629565/107174675/112495548/102608623/102606732	LOC102627878/LOC102623680/LOC107175343/LOC102629565/LOC107174675/LOC112495548/LOC102608623/LOC102606732	8	4	102623680/107175343/102629565/107174675	4	102627878/112495548/102608623/102606732
18	BP	GO:0042737	drug catabolic process	8/819	20/6945	0.00123849	0.0194029	102627878/102623680/107175343/102629565/107174675/112495548/102608623/102606732	LOC102627878/LOC102623680/LOC107175343/LOC102629565/LOC107174675/LOC112495548/LOC102608623/LOC102606732	8	4	102623680/107175343/102629565/107174675	4	102627878/112495548/102608623/102606732
19	BP	GO:0006979	response to oxidative stress	16/819	63/6945	0.00208005	0.0300429	102629997/102621985/102622372/102625757/102617846/102631310/102620208/102611127/102610813/102610999/102630558/102612577/102615475/102618017/102620211/102613627	LOC102629997/LOC102621985/LOC102622372/LOC102625757/LOC102617846/LOC102631310/LOC102620208/LOC102611127/LOC102610813/LOC102610999/LOC102630558/LOC102612577/LOC102615475/LOC102618017/LOC102620211/LOC102613627	16	4	102622372/102610999/102618017/102613627	12	102629997/102621985/102625757/102617846/102631310/102620208/102611127/102610813/102630558/102612577/102615475/102620211
20	BP	GO:0009311	oligosaccharide metabolic process	10/819	31/6945	0.00213797	0.0300429	102611843/102612059/102630462/102627856/102629877/102620821/102616446/102629055/102613435/102626007	LOC102611843/LOC102612059/LOC102630462/LOC102627856/LOC102629877/LOC102620821/LOC102616446/LOC102629055/LOC102613435/LOC102626007	10	3	102611843/102616446/102629055	7	102612059/102630462/102627856/102629877/102620821/102613435/102626007
21	BP	GO:0044262	cellular carbohydrate metabolic process	22/819	99/6945	0.00223724	0.0300429	102629031/102627322/102611843/102612059/102630462/102613907/102624279/102627856/102629877/102620821/102630992/102628875/102618589/102621871/102608350/102618794/102616446/102629055/102613435/102627064/102626007/102609099	LOC102629031/LOC102627322/LOC102611843/LOC102612059/LOC102630462/LOC102613907/LOC102624279/LOC102627856/LOC102629877/LOC102620821/LOC102630992/LOC102628875/LOC102618589/LOC102621871/LOC102608350/LOC102618794/LOC102616446/LOC102629055/LOC102613435/LOC102627064/LOC102626007/LOC102609099	22	7	102629031/102611843/102618589/102616446/102629055/102627064/102609099	15	102627322/102612059/102630462/102613907/102624279/102627856/102629877/102620821/102630992/102628875/102621871/102608350/102618794/102613435/102626007
22	BP	GO:0005992	trehalose biosynthetic process	6/819	14/6945	0.00343248	0.0439982	102611843/102612059/102629877/102620821/102616446/102613435	LOC102611843/LOC102612059/LOC102629877/LOC102620821/LOC102616446/LOC102613435	6	2	102611843/102616446	4	102612059/102629877/102620821/102613435
23	CC	GO:0005618	cell wall	24/210	57/2332	1.21087e-11	3.2088e-10	102624576/102578056/102610266/102626683/102627322/102609650/102614454/102619559/102610718/102613907/102620200/102609383/102624279/102577945/102630750/102615875/102630992/102628875/102625023/102614801/102608350/102608716/102613038/102627064	LOC102624576/PECS-1.1/LOC102610266/LOC102626683/LOC102627322/LOC102609650/LOC102614454/LOC102619559/LOC102610718/LOC102613907/LOC102620200/LOC102609383/LOC102624279/PECS-2.1/LOC102630750/LOC102615875/LOC102630992/LOC102628875/LOC102625023/LOC102614801/LOC102608350/LOC102608716/LOC102613038/LOC102627064	24	3	102619559/102577945/102627064	21	102624576/102578056/102610266/102626683/102627322/102609650/102614454/102610718/102613907/102620200/102609383/102624279/102630750/102615875/102630992/102628875/102625023/102614801/102608350/102608716/102613038
24	CC	GO:0030312	external encapsulating structure	24/210	57/2332	1.21087e-11	3.2088e-10	102624576/102578056/102610266/102626683/102627322/102609650/102614454/102619559/102610718/102613907/102620200/102609383/102624279/102577945/102630750/102615875/102630992/102628875/102625023/102614801/102608350/102608716/102613038/102627064	LOC102624576/PECS-1.1/LOC102610266/LOC102626683/LOC102627322/LOC102609650/LOC102614454/LOC102619559/LOC102610718/LOC102613907/LOC102620200/LOC102609383/LOC102624279/PECS-2.1/LOC102630750/LOC102615875/LOC102630992/LOC102628875/LOC102625023/LOC102614801/LOC102608350/LOC102608716/LOC102613038/LOC102627064	24	3	102619559/102577945/102627064	21	102624576/102578056/102610266/102626683/102627322/102609650/102614454/102610718/102613907/102620200/102609383/102624279/102630750/102615875/102630992/102628875/102625023/102614801/102608350/102608716/102613038
25	CC	GO:0071944	cell periphery	26/210	102/2332	4.07537e-07	7.19981e-06	102624576/102578056/102610266/102626683/102627322/102609650/102614454/102619559/102610718/102627372/102613907/102620200/102609383/102624279/102577945/102630750/102615875/102630992/102628875/102625023/102614801/102608350/102608716/102613038/102610452/102627064	LOC102624576/PECS-1.1/LOC102610266/LOC102626683/LOC102627322/LOC102609650/LOC102614454/LOC102619559/LOC102610718/LOC102627372/LOC102613907/LOC102620200/LOC102609383/LOC102624279/PECS-2.1/LOC102630750/LOC102615875/LOC102630992/LOC102628875/LOC102625023/LOC102614801/LOC102608350/LOC102608716/LOC102613038/LOC102610452/LOC102627064	26	4	102619559/102627372/102577945/102627064	22	102624576/102578056/102610266/102626683/102627322/102609650/102614454/102610718/102613907/102620200/102609383/102624279/102630750/102615875/102630992/102628875/102625023/102614801/102608350/102608716/102613038/102610452
26	CC	GO:0005576	extracellular region	8/210	28/2332	0.00240929	0.0319231	102627322/102613907/102624279/102630992/102628875/102608350/102627064/102618968	LOC102627322/LOC102613907/LOC102624279/LOC102630992/LOC102628875/LOC102608350/LOC102627064/LOC102618968	8	1	102627064	7	102627322/102613907/102624279/102630992/102628875/102608350/102618968
27	CC	GO:0048046	apoplast	7/210	23/2332	0.00304187	0.0322438	102627322/102613907/102624279/102630992/102628875/102608350/102627064	LOC102627322/LOC102613907/LOC102624279/LOC102630992/LOC102628875/LOC102608350/LOC102627064	7	1	102627064	6	102627322/102613907/102624279/102630992/102628875/102608350
28	MF	GO:0016798	hydrolase activity, acting on glycosyl bonds	72/1141	287/11023	4.06087e-13	8.85271e-11	102627878/102607393/102613730/102627794/102616450/102627558/102625798/102627322/102623680/102611225/102624507/102614614/102611632/102617191/102607769/102624960/102627684/102614404/102619285/107175343/102619531/102610714/102613112/102613907/102614874/102625396/102625511/102629873/102621461/102623247/102624279/102618390/102613393/102617819/102629565/102624782/107174675/102621775/102607723/112498947…	LOC102627878/LOC102607393/LOC102613730/LOC102627794/LOC102616450/LOC102627558/LOC102625798/LOC102627322/LOC102623680/LOC102611225/LOC102624507/LOC102614614/LOC102611632/LOC102617191/LOC102607769/LOC102624960/LOC102627684/LOC102614404/LOC102619285/LOC107175343/LOC102619531/LOC102610714/LOC102613112/LOC102613907/LOC102614874/LOC102625396/LOC102625511/LOC102629873/LOC102621461/LOC102623247/LOC102624…	72	31	102607393/102613730/102627794/102627558/102625798/102623680/102624507/107175343/102619531/102610714/102629873/102623247/102629565/102624782/107174675/102621775/112498947/102628588/107175588/102624641/102609776/102614195/102628485/102629756/102608348/102608542/102613402/102609721/102627064/102609026/102614504	41	102627878/102616450/102627322/102611225/102614614/102611632/102617191/102607769/102624960/102627684/102614404/102619285/102613112/102613907/102614874/102625396/102625511/102621461/102624279/102618390/102613393/102617819/102607723/112495548/102625219/102630992/102614205/102629675/102627395/102621713/102628875/102613963/102621883/102631193/102620120/102608623/102612609/102608350/102612311/102606732…
29	MF	GO:0004553	hydrolase activity, hydrolyzing O-glycosyl compounds	69/1141	274/11023	1.04895e-12	1.14335e-10	102627878/102607393/102613730/102627794/102616450/102627558/102625798/102627322/102623680/102611225/102624507/102614614/102611632/102617191/102607769/102624960/102627684/102614404/102619285/107175343/102619531/102610714/102613112/102613907/102614874/102625396/102625511/102629873/102623247/102624279/102618390/102613393/102617819/102629565/102624782/107174675/102621775/102607723/112498947/112495548…	LOC102627878/LOC102607393/LOC102613730/LOC102627794/LOC102616450/LOC102627558/LOC102625798/LOC102627322/LOC102623680/LOC102611225/LOC102624507/LOC102614614/LOC102611632/LOC102617191/LOC102607769/LOC102624960/LOC102627684/LOC102614404/LOC102619285/LOC107175343/LOC102619531/LOC102610714/LOC102613112/LOC102613907/LOC102614874/LOC102625396/LOC102625511/LOC102629873/LOC102623247/LOC102624279/LOC102618…	69	30	102607393/102613730/102627794/102627558/102625798/102623680/102624507/107175343/102619531/102610714/102629873/102623247/102629565/102624782/107174675/102621775/112498947/102628588/107175588/102624641/102609776/102614195/102628485/102629756/102608542/102613402/102609721/102627064/102609026/102614504	39	102627878/102616450/102627322/102611225/102614614/102611632/102617191/102607769/102624960/102627684/102614404/102619285/102613112/102613907/102614874/102625396/102625511/102624279/102618390/102613393/102617819/102607723/112495548/102625219/102630992/102629675/102627395/102621713/102628875/102613963/102621883/102631193/102620120/102608623/102612609/102608350/102612311/102606732/102625895
30	MF	GO:0004857	enzyme inhibitor activity	26/1141	73/11023	6.55942e-09	4.76651e-07	102624576/102578056/102610266/102623691/102619845/102623387/102622862/102623021/102623982/102609650/102614454/102619559/102610718/102620200/102609383/102617771/102577945/107178900/102620714/102613488/112499548/102630363/107176835/102615875/102629014/102625023	LOC102624576/PECS-1.1/LOC102610266/LOC102623691/LOC102619845/LOC102623387/LOC102622862/LOC102623021/LOC102623982/LOC102609650/LOC102614454/LOC102619559/LOC102610718/LOC102620200/LOC102609383/LOC102617771/PECS-2.1/LOC107178900/LOC102620714/LOC102613488/LOC112499548/LOC102630363/LOC107176835/LOC102615875/LOC102629014/LOC102625023	26	7	102622862/102623021/102619559/102617771/102577945/112499548/102630363	19	102624576/102578056/102610266/102623691/102619845/102623387/102623982/102609650/102614454/102610718/102620200/102609383/107178900/102620714/102613488/107176835/102615875/102629014/102625023
31	MF	GO:0020037	heme binding	65/1141	315/11023	3.25908e-08	1.44641e-06	102626017/102622791/102630520/102620707/102629997/102627840/102616714/102609630/102621985/102610008/102629694/102609586/102622372/102617466/102623372/102626475/102625757/102625918/102617515/102613890/102631162/102608813/102608671/102623100/102614590/102628671/102617846/102631310/102620208/107175896/102611127/112498929/102607444/102610813/102614058/102623486/102615608/102610999/102631389/102625443…	LOC102626017/LOC102622791/LOC102630520/LOC102620707/LOC102629997/LOC102627840/LOC102616714/LOC102609630/LOC102621985/LOC102610008/LOC102629694/LOC102609586/LOC102622372/LOC102617466/LOC102623372/LOC102626475/LOC102625757/LOC102625918/LOC102617515/LOC102613890/LOC102631162/LOC102608813/LOC102608671/LOC102623100/LOC102614590/LOC102628671/LOC102617846/LOC102631310/LOC102620208/LOC107175896/LOC102611…	65	29	102626017/102630520/102620707/102616714/102629694/102622372/102617466/102617515/102613890/102608813/102623100/107175896/112498929/102607444/102614058/102610999/102631389/102625443/102609399/102609394/102614067/102618017/102630081/102609495/102613627/102630489/102628234/102608597/102631425	36	102622791/102629997/102627840/102609630/102621985/102610008/102609586/102623372/102626475/102625757/102625918/102631162/102608671/102614590/102628671/102617846/102631310/102620208/102611127/102610813/102623486/102615608/107175730/102630558/102612577/102623590/102615475/102625685/102616792/107178632/102609186/102620211/102630066/102613265/102607755/102627847
32	MF	GO:0030599	pectinesterase activity	16/1141	33/11023	3.31745e-08	1.44641e-06	102624576/102578056/102610266/102609650/102614454/102619559/102610718/102620200/102609383/102577945/102630750/102615875/102625023/102614801/102608716/102613038	LOC102624576/PECS-1.1/LOC102610266/LOC102609650/LOC102614454/LOC102619559/LOC102610718/LOC102620200/LOC102609383/PECS-2.1/LOC102630750/LOC102615875/LOC102625023/LOC102614801/LOC102608716/LOC102613038	16	2	102619559/102577945	14	102624576/102578056/102610266/102609650/102614454/102610718/102620200/102609383/102630750/102615875/102625023/102614801/102608716/102613038
33	MF	GO:0046906	tetrapyrrole binding	65/1141	319/11023	5.39599e-08	1.96054e-06	102626017/102622791/102630520/102620707/102629997/102627840/102616714/102609630/102621985/102610008/102629694/102609586/102622372/102617466/102623372/102626475/102625757/102625918/102617515/102613890/102631162/102608813/102608671/102623100/102614590/102628671/102617846/102631310/102620208/107175896/102611127/112498929/102607444/102610813/102614058/102623486/102615608/102610999/102631389/102625443…	LOC102626017/LOC102622791/LOC102630520/LOC102620707/LOC102629997/LOC102627840/LOC102616714/LOC102609630/LOC102621985/LOC102610008/LOC102629694/LOC102609586/LOC102622372/LOC102617466/LOC102623372/LOC102626475/LOC102625757/LOC102625918/LOC102617515/LOC102613890/LOC102631162/LOC102608813/LOC102608671/LOC102623100/LOC102614590/LOC102628671/LOC102617846/LOC102631310/LOC102620208/LOC107175896/LOC102611…	65	29	102626017/102630520/102620707/102616714/102629694/102622372/102617466/102617515/102613890/102608813/102623100/107175896/112498929/102607444/102614058/102610999/102631389/102625443/102609399/102609394/102614067/102618017/102630081/102609495/102613627/102630489/102628234/102608597/102631425	36	102622791/102629997/102627840/102609630/102621985/102610008/102609586/102623372/102626475/102625757/102625918/102631162/102608671/102614590/102628671/102617846/102631310/102620208/102611127/102610813/102623486/102615608/107175730/102630558/102612577/102623590/102615475/102625685/102616792/107178632/102609186/102620211/102630066/102613265/102607755/102627847
34	MF	GO:0005506	iron ion binding	55/1141	275/11023	1.06955e-06	3.11485e-05	102626017/102622791/102615169/102630520/102610308/102620707/102608894/102627840/102609630/102610008/102629694/102609586/102617466/102623372/102626475/102625918/102617515/102613890/102631162/102608813/102608671/102623100/102614590/102628671/107175896/102609996/112498929/102607444/102614058/102623486/102615608/102631389/102625443/107175730/102609399/102610181/102610279/102618589/102623590/102625685…	LOC102626017/LOC102622791/LOC102615169/LOC102630520/LOC102610308/LOC102620707/LOC102608894/LOC102627840/LOC102609630/LOC102610008/LOC102629694/LOC102609586/LOC102617466/LOC102623372/LOC102626475/LOC102625918/LOC102617515/LOC102613890/LOC102631162/LOC102608813/LOC102608671/LOC102623100/LOC102614590/LOC102628671/LOC107175896/LOC102609996/LOC112498929/LOC102607444/LOC102614058/LOC102623486/LOC102615…	55	31	102626017/102615169/102630520/102610308/102620707/102608894/102629694/102617466/102617515/102613890/102608813/102623100/107175896/102609996/112498929/102607444/102614058/102631389/102625443/102609399/102610181/102618589/102609394/102614067/102630081/102609495/102630489/102628234/102608597/102609099/102631425	24	102622791/102627840/102609630/102610008/102609586/102623372/102626475/102625918/102631162/102608671/102614590/102628671/102623486/102615608/107175730/102610279/102623590/102625685/107178632/102609186/102630066/102613265/102607755/102627847
35	MF	GO:0008171	O-methyltransferase activity	22/1141	70/11023	1.14306e-06	3.11485e-05	102617232/102620533/102630049/102630642/102631254/102621446/102622304/102627175/102612776/102626016/112495545/102624084/102609664/102627553/102619844/102613804/novel.1915/102619558/102619265/102621337/102609574/102613962	LOC102617232/LOC102620533/LOC102630049/LOC102630642/LOC102631254/LOC102621446/LOC102622304/LOC102627175/LOC102612776/LOC102626016/LOC112495545/LOC102624084/LOC102609664/LOC102627553/LOC102619844/LOC102613804/-/LOC102619558/LOC102619265/LOC102621337/LOC102609574/LOC102613962	22	18	102630049/102630642/102631254/102621446/102622304/102627175/102612776/102626016/112495545/102624084/102609664/102627553/102619844/102613804/novel.1915/102619558/102619265/102613962	4	102617232/102620533/102621337/102609574
36	MF	GO:0030234	enzyme regulator activity	28/1141	106/11023	2.16994e-06	5.25607e-05	102624576/102578056/102610266/102623691/102619845/102623387/102622862/102623021/102623982/102609650/102614454/102619559/102610718/102617927/102620200/102609383/102617771/102577945/107178900/102620714/102613488/112499548/102630363/107176835/102615875/102629014/102625023/102607418	LOC102624576/PECS-1.1/LOC102610266/LOC102623691/LOC102619845/LOC102623387/LOC102622862/LOC102623021/LOC102623982/LOC102609650/LOC102614454/LOC102619559/LOC102610718/LOC102617927/LOC102620200/LOC102609383/LOC102617771/PECS-2.1/LOC107178900/LOC102620714/LOC102613488/LOC112499548/LOC102630363/LOC107176835/LOC102615875/LOC102629014/LOC102625023/LOC102607418	28	9	102622862/102623021/102619559/102617927/102617771/102577945/112499548/102630363/102607418	19	102624576/102578056/102610266/102623691/102619845/102623387/102623982/102609650/102614454/102610718/102620200/102609383/107178900/102620714/102613488/107176835/102615875/102629014/102625023
37	MF	GO:0052689	carboxylic ester hydrolase activity	18/1141	53/11023	3.08326e-06	6.72152e-05	102624576/102578056/102610266/102621972/102609650/102614454/102619559/102610718/102620200/102609383/102577945/102630750/102615875/102625023/102614801/102608716/102617848/102613038	LOC102624576/PECS-1.1/LOC102610266/LOC102621972/LOC102609650/LOC102614454/LOC102619559/LOC102610718/LOC102620200/LOC102609383/PECS-2.1/LOC102630750/LOC102615875/LOC102625023/LOC102614801/LOC102608716/LOC102617848/LOC102613038	18	4	102621972/102619559/102577945/102617848	14	102624576/102578056/102610266/102609650/102614454/102610718/102620200/102609383/102630750/102615875/102625023/102614801/102608716/102613038
38	MF	GO:0005507	copper ion binding	15/1141	41/11023	7.21687e-06	0.000143025	102628991/102627565/102623979/102622059/102625302/102611524/102610793/102612604/102608728/102610433/102627891/102625298/102611095/102629065/102609228	LOC102628991/LOC102627565/LOC102623979/LOC102622059/LOC102625302/LOC102611524/LOC102610793/LOC102612604/LOC102608728/LOC102610433/LOC102627891/LOC102625298/LOC102611095/LOC102629065/LOC102609228	15	4	102627565/102623979/102625302/102608728	11	102628991/102622059/102611524/102610793/102612604/102610433/102627891/102625298/102611095/102629065/102609228
39	MF	GO:0098772	molecular function regulator	28/1141	120/11023	2.76478e-05	0.000502268	102624576/102578056/102610266/102623691/102619845/102623387/102622862/102623021/102623982/102609650/102614454/102619559/102610718/102617927/102620200/102609383/102617771/102577945/107178900/102620714/102613488/112499548/102630363/107176835/102615875/102629014/102625023/102607418	LOC102624576/PECS-1.1/LOC102610266/LOC102623691/LOC102619845/LOC102623387/LOC102622862/LOC102623021/LOC102623982/LOC102609650/LOC102614454/LOC102619559/LOC102610718/LOC102617927/LOC102620200/LOC102609383/LOC102617771/PECS-2.1/LOC107178900/LOC102620714/LOC102613488/LOC112499548/LOC102630363/LOC107176835/LOC102615875/LOC102629014/LOC102625023/LOC102607418	28	9	102622862/102623021/102619559/102617927/102617771/102577945/112499548/102630363/102607418	19	102624576/102578056/102610266/102623691/102619845/102623387/102623982/102609650/102614454/102610718/102620200/102609383/107178900/102620714/102613488/107176835/102615875/102629014/102625023
40	MF	GO:0015036	disulfide oxidoreductase activity	14/1141	43/11023	6.55042e-05	0.00109845	102607358/102631303/102626886/107178023/102607653/102617797/102608721/102608431/102610856/102606911/102620618/102619482/102608837/112496351	LOC102607358/LOC102631303/LOC102626886/LOC107178023/LOC102607653/LOC102617797/LOC102608721/LOC102608431/LOC102610856/LOC102606911/LOC102620618/LOC102619482/LOC102608837/LOC112496351	14	8	102607358/102626886/102607653/102608721/102608431/102606911/102620618/102608837	6	102631303/107178023/102617797/102610856/102619482/112496351
41	MF	GO:0016788	hydrolase activity, acting on ester bonds	50/1141	284/11023	0.000114323	0.00178017	102630247/102624576/102578056/102610266/102621972/102617018/102609650/102614454/102607907/102619559/102608187/102623883/102615308/102618467/102610718/102618665/102617691/102610916/102607401/102620200/102630359/102622496/102609383/102610354/102630549/102610512/102607088/102577945/102625216/112498969/107174254/102620114/novel.1467/102630750/102610313/102615875/102615052/novel.1098/102612382/1026116…	LOC102630247/LOC102624576/PECS-1.1/LOC102610266/LOC102621972/LOC102617018/LOC102609650/LOC102614454/LOC102607907/LOC102619559/LOC102608187/LOC102623883/LOC102615308/LOC102618467/LOC102610718/LOC102618665/LOC102617691/LOC102610916/LOC102607401/LOC102620200/LOC102630359/LOC102622496/LOC102609383/LOC102610354/LOC102630549/LOC102610512/LOC102607088/PECS-2.1/LOC102625216/LOC112498969/LOC107174254/LOC1…	50	18	102621972/102617018/102619559/102608187/102623883/102615308/102610916/102630359/102622496/102610512/102577945/102620114/102615052/novel.1098/102612382/102611676/102617848/novel.878	32	102630247/102624576/102578056/102610266/102609650/102614454/102607907/102618467/102610718/102618665/102617691/102607401/102620200/102609383/102610354/102630549/102607088/102625216/112498969/107174254/novel.1467/102630750/102610313/102615875/102621241/102625023/102614801/102608716/102622472/102613038/102611416/novel.182
42	MF	GO:0016705	oxidoreductase activity, acting on paired donors, with incorporation or reduction of molecular oxygen	48/1141	275/11023	0.000192229	0.00279373	102626017/102622791/102630520/102620707/102627840/102609630/102610008/102629694/102609586/102617466/102623372/102626475/102625918/102617515/102613890/102631162/102608813/102608671/102623100/102614590/102628671/107175896/112498929/102607444/102611163/102614058/102623486/102615608/102631389/102625443/107175730/102609399/102623590/102625685/102609394/107178632/102609186/102614067/102630081/102609495…	LOC102626017/LOC102622791/LOC102630520/LOC102620707/LOC102627840/LOC102609630/LOC102610008/LOC102629694/LOC102609586/LOC102617466/LOC102623372/LOC102626475/LOC102625918/LOC102617515/LOC102613890/LOC102631162/LOC102608813/LOC102608671/LOC102623100/LOC102614590/LOC102628671/LOC107175896/LOC112498929/LOC102607444/LOC102611163/LOC102614058/LOC102623486/LOC102615608/LOC102631389/LOC102625443/LOC107175…	48	24	102626017/102630520/102620707/102629694/102617466/102617515/102613890/102608813/102623100/107175896/112498929/102607444/102614058/102631389/102625443/102609399/102609394/102614067/102630081/102609495/102630489/102628234/102608597/102631425	24	102622791/102627840/102609630/102610008/102609586/102623372/102626475/102625918/102631162/102608671/102614590/102628671/102611163/102623486/102615608/107175730/102623590/102625685/107178632/102609186/102630066/102613265/102607755/102627847
43	MF	GO:0004568	chitinase activity	8/1141	18/11023	0.000217456	0.00296283	102627878/102623680/107175343/102629565/107174675/112495548/102608623/102606732	LOC102627878/LOC102623680/LOC107175343/LOC102629565/LOC107174675/LOC112495548/LOC102608623/LOC102606732	8	4	102623680/107175343/102629565/107174675	4	102627878/112495548/102608623/102606732
44	MF	GO:0003700	DNA binding transcription factor activity	49/1141	297/11023	0.000637712	0.00742188	102609535/102629193/102628407/102616520/102620560/102620280/102616216/102629569/102578018/102617860/102626847/102613522/102626373/102629968/102609679/102620575/102623205/102621460/102607474/102622695/107178372/102627433/102622603/102624091/102614147/102608237/102621401/102623361/102606748/102611994/102629603/102630982/novel.244/102616481/102611011/102623456/102616937/102629317/102628632/102608156…	LOC102609535/LOC102629193/LOC102628407/LOC102616520/LOC102620560/LOC102620280/LOC102616216/LOC102629569/AP1/LOC102617860/LOC102626847/LOC102613522/LOC102626373/LOC102629968/LOC102609679/LOC102620575/LOC102623205/LOC102621460/LOC102607474/LOC102622695/LOC107178372/LOC102627433/LOC102622603/LOC102624091/LOC102614147/LOC102608237/LOC102621401/LOC102623361/LOC102606748/LOC102611994/LOC102629603/LOC10…	49	27	102609535/102616520/102620560/102620280/102578018/102617860/102626847/102626373/102622695/107178372/102627433/102622603/102624091/102608237/102621401/102629603/novel.244/102628632/102608156/102620550/102613302/102621126/102618932/102629753/102615840/102627534/102618196	22	102629193/102628407/102616216/102629569/102613522/102629968/102609679/102620575/102623205/102621460/102607474/102614147/102623361/102606748/102611994/102630982/102616481/102611011/102623456/102616937/102629317/102611482
45	MF	GO:0016668	oxidoreductase activity, acting on a sulfur group of donors, NAD(P) as acceptor	6/1141	12/11023	0.000646861	0.00742188	107178023/102617797/102620618/102619482/102608837/112496351	LOC107178023/LOC102617797/LOC102620618/LOC102619482/LOC102608837/LOC112496351	6	2	102620618/102608837	4	107178023/102617797/102619482/112496351
46	MF	GO:0047134	protein-disulfide reductase activity	6/1141	12/11023	0.000646861	0.00742188	107178023/102617797/102620618/102619482/102608837/112496351	LOC107178023/LOC102617797/LOC102620618/LOC102619482/LOC102608837/LOC112496351	6	2	102620618/102608837	4	107178023/102617797/102619482/112496351
47	MF	GO:0004601	peroxidase activity	17/1141	71/11023	0.000734087	0.00800155	102629997/102621985/102622372/102625757/102617846/102631310/102620208/102611127/102610813/102610999/102626296/102630558/102612577/102615475/102618017/102620211/102613627	LOC102629997/LOC102621985/LOC102622372/LOC102625757/LOC102617846/LOC102631310/LOC102620208/LOC102611127/LOC102610813/LOC102610999/LOC102626296/LOC102630558/LOC102612577/LOC102615475/LOC102618017/LOC102620211/LOC102613627	17	4	102622372/102610999/102618017/102613627	13	102629997/102621985/102625757/102617846/102631310/102620208/102611127/102610813/102626296/102630558/102612577/102615475/102620211
48	MF	GO:0016684	oxidoreductase activity, acting on peroxide as acceptor	17/1141	72/11023	0.000870113	0.00903261	102629997/102621985/102622372/102625757/102617846/102631310/102620208/102611127/102610813/102610999/102626296/102630558/102612577/102615475/102618017/102620211/102613627	LOC102629997/LOC102621985/LOC102622372/LOC102625757/LOC102617846/LOC102631310/LOC102620208/LOC102611127/LOC102610813/LOC102610999/LOC102626296/LOC102630558/LOC102612577/LOC102615475/LOC102618017/LOC102620211/LOC102613627	17	4	102622372/102610999/102618017/102613627	13	102629997/102621985/102625757/102617846/102631310/102620208/102611127/102610813/102626296/102630558/102612577/102615475/102620211
49	MF	GO:0008236	serine-type peptidase activity	25/1141	127/11023	0.0011488	0.0108886	102627435/102626683/102622907/102609406/102627509/102619476/102624481/102630100/102625160/102623770/102627968/102616255/102625654/102620914/102617348/102627146/102607911/102620944/107177852/102628854/102618401/102615758/102607086/102610098/102624114	LOC102627435/LOC102626683/LOC102622907/LOC102609406/LOC102627509/LOC102619476/LOC102624481/LOC102630100/LOC102625160/LOC102623770/LOC102627968/LOC102616255/LOC102625654/LOC102620914/LOC102617348/LOC102627146/LOC102607911/LOC102620944/LOC107177852/LOC102628854/LOC102618401/LOC102615758/LOC102607086/LOC102610098/LOC102624114	25	9	102627435/102624481/102627968/102620914/102627146/102607911/102620944/102618401/102610098	16	102626683/102622907/102609406/102627509/102619476/102630100/102625160/102623770/102616255/102625654/102617348/107177852/102628854/102615758/102607086/102624114
50	MF	GO:0017171	serine hydrolase activity	25/1141	127/11023	0.0011488	0.0108886	102627435/102626683/102622907/102609406/102627509/102619476/102624481/102630100/102625160/102623770/102627968/102616255/102625654/102620914/102617348/102627146/102607911/102620944/107177852/102628854/102618401/102615758/102607086/102610098/102624114	LOC102627435/LOC102626683/LOC102622907/LOC102609406/LOC102627509/LOC102619476/LOC102624481/LOC102630100/LOC102625160/LOC102623770/LOC102627968/LOC102616255/LOC102625654/LOC102620914/LOC102617348/LOC102627146/LOC102607911/LOC102620944/LOC107177852/LOC102628854/LOC102618401/LOC102615758/LOC102607086/LOC102610098/LOC102624114	25	9	102627435/102624481/102627968/102620914/102627146/102607911/102620944/102618401/102610098	16	102626683/102622907/102609406/102627509/102619476/102630100/102625160/102623770/102616255/102625654/102617348/107177852/102628854/102615758/102607086/102624114
51	MF	GO:0140110	transcription regulator activity	51/1141	324/11023	0.00147292	0.0128628	102609535/102606909/102629193/102628407/102616520/102620560/102620280/102616216/102629569/102578018/102617860/102626847/102613522/102626373/102629968/102609679/102620575/102623205/102621460/102607474/102622695/107178372/102627433/102622603/102624091/102614147/102608237/102623078/102621401/102623361/102606748/102611994/102629603/102630982/novel.244/102616481/102611011/102623456/102616937/102629317…	LOC102609535/LOC102606909/LOC102629193/LOC102628407/LOC102616520/LOC102620560/LOC102620280/LOC102616216/LOC102629569/AP1/LOC102617860/LOC102626847/LOC102613522/LOC102626373/LOC102629968/LOC102609679/LOC102620575/LOC102623205/LOC102621460/LOC102607474/LOC102622695/LOC107178372/LOC102627433/LOC102622603/LOC102624091/LOC102614147/LOC102608237/LOC102623078/LOC102621401/LOC102623361/LOC102606748/LOC10…	51	28	102609535/102606909/102616520/102620560/102620280/102578018/102617860/102626847/102626373/102622695/107178372/102627433/102622603/102624091/102608237/102621401/102629603/novel.244/102628632/102608156/102620550/102613302/102621126/102618932/102629753/102615840/102627534/102618196	23	102629193/102628407/102616216/102629569/102613522/102629968/102609679/102620575/102623205/102621460/102607474/102614147/102623078/102623361/102606748/102611994/102630982/102616481/102611011/102623456/102616937/102629317/102611482
52	MF	GO:0045735	nutrient reservoir activity	9/1141	28/11023	0.00147509	0.0128628	102627199/102617347/102628443/107176819/107176769/102623465/107176768/102617089/102613769	LOC102627199/LOC102617347/LOC102628443/LOC107176819/LOC107176769/LOC102623465/LOC107176768/LOC102617089/LOC102613769	9	4	107176819/107176769/107176768/102617089	5	102627199/102617347/102628443/102623465/102613769
53	MF	GO:0016209	antioxidant activity	17/1141	76/11023	0.00164945	0.01383	102629997/102621985/102622372/102625757/102617846/102631310/102620208/102611127/102610813/102610999/102626296/102630558/102612577/102615475/102618017/102620211/102613627	LOC102629997/LOC102621985/LOC102622372/LOC102625757/LOC102617846/LOC102631310/LOC102620208/LOC102611127/LOC102610813/LOC102610999/LOC102626296/LOC102630558/LOC102612577/LOC102615475/LOC102618017/LOC102620211/LOC102613627	17	4	102622372/102610999/102618017/102613627	13	102629997/102621985/102625757/102617846/102631310/102620208/102611127/102610813/102626296/102630558/102612577/102615475/102620211
54	MF	GO:0016667	oxidoreductase activity, acting on a sulfur group of donors	14/1141	58/11023	0.00193454	0.0156197	102607358/102631303/102626886/107178023/102607653/102617797/102608721/102608431/102610856/102606911/102620618/102619482/102608837/112496351	LOC102607358/LOC102631303/LOC102626886/LOC107178023/LOC102607653/LOC102617797/LOC102608721/LOC102608431/LOC102610856/LOC102606911/LOC102620618/LOC102619482/LOC102608837/LOC112496351	14	8	102607358/102626886/102607653/102608721/102608431/102606911/102620618/102608837	6	102631303/107178023/102617797/102610856/102619482/112496351
55	MF	GO:0008017	microtubule binding	13/1141	53/11023	0.00237781	0.0180852	102617520/102613213/102618812/102611671/102618774/102630092/102619211/102615709/102619187/102623428/102608042/102620602/102627490	LOC102617520/LOC102613213/LOC102618812/LOC102611671/LOC102618774/LOC102630092/LOC102619211/LOC102615709/LOC102619187/LOC102623428/LOC102608042/LOC102620602/LOC102627490	13	0		13	102617520/102613213/102618812/102611671/102618774/102630092/102619211/102615709/102619187/102623428/102608042/102620602/102627490
56	MF	GO:0003777	microtubule motor activity	12/1141	47/11023	0.00240583	0.0180852	102617520/102613213/102618812/102611671/102618774/102630092/102619211/102615709/102619187/102623428/102608042/102620602	LOC102617520/LOC102613213/LOC102618812/LOC102611671/LOC102618774/LOC102630092/LOC102619211/LOC102615709/LOC102619187/LOC102623428/LOC102608042/LOC102620602	12	0		12	102617520/102613213/102618812/102611671/102618774/102630092/102619211/102615709/102619187/102623428/102608042/102620602
57	MF	GO:0046983	protein dimerization activity	47/1141	303/11023	0.00298228	0.0216712	102620533/102630049/102626155/112497552/102630642/102578018/102620321/102624657/102631254/102626817/102616855/102627175/102612776/102628119/102609482/102626016/102624084/102621460/102609664/102626712/102627553/102613004/102610751/102619844/102613804/novel.1802/107177175/novel.1915/102627888/102618811/102619558/112499358/novel.693/102619265/102621337/102630474/novel.322/102609574/102611482/1026133…	LOC102620533/LOC102630049/LOC102626155/LOC112497552/LOC102630642/AP1/LOC102620321/LOC102624657/LOC102631254/LOC102626817/LOC102616855/LOC102627175/LOC102612776/LOC102628119/LOC102609482/LOC102626016/LOC102624084/LOC102621460/LOC102609664/LOC102626712/LOC102627553/LOC102613004/LOC102610751/LOC102619844/LOC102613804/-/LOC107177175/-/LOC102627888/LOC102618811/LOC102619558/LOC112499358/-/LOC102619265…	47	27	102630049/102630642/102578018/102631254/102626817/102627175/102612776/102628119/102609482/102626016/102624084/102609664/102627553/102619844/102613804/novel.1802/107177175/novel.1915/102619558/112499358/novel.693/102619265/novel.322/102613302/102613962/102618932/102622305	20	102620533/102626155/112497552/102620321/102624657/102616855/102621460/102626712/102613004/102610751/102627888/102618811/102621337/102630474/102609574/102611482/102612897/102626641/102630464/102621312
58	MF	GO:0015631	tubulin binding	13/1141	56/11023	0.00398895	0.0280513	102617520/102613213/102618812/102611671/102618774/102630092/102619211/102615709/102619187/102623428/102608042/102620602/102627490	LOC102617520/LOC102613213/LOC102618812/LOC102611671/LOC102618774/LOC102630092/LOC102619211/LOC102615709/LOC102619187/LOC102623428/LOC102608042/LOC102620602/LOC102627490	13	0		13	102617520/102613213/102618812/102611671/102618774/102630092/102619211/102615709/102619187/102623428/102608042/102620602/102627490
59	MF	GO:0070008	serine-type exopeptidase activity	10/1141	40/11023	0.00635822	0.0433154	102627435/102622907/102609406/102619476/102625654/102620914/102617348/102618401/102615758/102607086	LOC102627435/LOC102622907/LOC102609406/LOC102619476/LOC102625654/LOC102620914/LOC102617348/LOC102618401/LOC102615758/LOC102607086	10	3	102627435/102620914/102618401	7	102622907/102609406/102619476/102625654/102617348/102615758/102607086
60	MF	GO:0016762	xyloglucan:xyloglucosyl transferase activity	7/1141	23/11023	0.00691255	0.045104	102627322/102613907/102624279/102630992/102628875/102608350/102627064	LOC102627322/LOC102613907/LOC102624279/LOC102630992/LOC102628875/LOC102608350/LOC102627064	7	1	102627064	6	102627322/102613907/102624279/102630992/102628875/102608350
61	MF	GO:0050660	flavin adenine dinucleotide binding	19/1141	101/11023	0.00711727	0.045104	102630146/102615244/102618773/102626131/102628955/102611970/102629671/102612267/102611545/102615977/102630907/102622320/102618577/102613388/102625546/102612158/102617916/102613738/102615139	LOC102630146/LOC102615244/LOC102618773/LOC102626131/LOC102628955/LOC102611970/LOC102629671/LOC102612267/LOC102611545/LOC102615977/LOC102630907/LOC102622320/LOC102618577/LOC102613388/LOC102625546/LOC102612158/LOC102617916/LOC102613738/LOC102615139	19	10	102618773/102628955/102611970/102629671/102612267/102618577/102613388/102625546/102617916/102615139	9	102630146/102615244/102626131/102611545/102615977/102630907/102622320/102612158/102613738
62	MF	GO:0016843	amine-lyase activity	5/1141	13/11023	0.00744837	0.045104	102608831/102621854/102611764/102625936/102618725	LOC102608831/LOC102621854/LOC102611764/LOC102625936/LOC102618725	5	3	102621854/102611764/102618725	2	102608831/102625936
63	MF	GO:0016844	strictosidine synthase activity	5/1141	13/11023	0.00744837	0.045104	102608831/102621854/102611764/102625936/102618725	LOC102608831/LOC102621854/LOC102611764/LOC102625936/LOC102618725	5	3	102621854/102611764/102618725	2	102608831/102625936
64	MF	GO:0003774	motor activity	12/1141	54/11023	0.00803391	0.0473349	102617520/102613213/102618812/102611671/102618774/102630092/102619211/102615709/102619187/102623428/102608042/102620602	LOC102617520/LOC102613213/LOC102618812/LOC102611671/LOC102618774/LOC102630092/LOC102619211/LOC102615709/LOC102619187/LOC102623428/LOC102608042/LOC102620602	12	0		12	102617520/102613213/102618812/102611671/102618774/102630092/102619211/102615709/102619187/102623428/102608042/102620602
	Total									1391	530		861
‘Eureka’ lemon - Early stage
1	BP	GO:0006026	aminoglycan catabolic process	12/587	16/6923	1.64607e-10	4.6648e-09	102628172/102626061/102627878/102610864/102629565/102607842/112495475/107174675/107175343/novel.754/102578024/102608623	LOC102628172/LOC102626061/LOC102627878/LOC102610864/LOC102629565/LOC102607842/LOC112495475/LOC107174675/LOC107175343/-/CHI1/LOC102608623	12	11	102628172/102627878/102610864/102629565/102607842/112495475/107174675/107175343/novel.754/102578024/102608623	1	102626061
2	BP	GO:0006030	chitin metabolic process	12/587	16/6923	1.64607e-10	4.6648e-09	102628172/102626061/102627878/102610864/102629565/102607842/112495475/107174675/107175343/novel.754/102578024/102608623	LOC102628172/LOC102626061/LOC102627878/LOC102610864/LOC102629565/LOC102607842/LOC112495475/LOC107174675/LOC107175343/-/CHI1/LOC102608623	12	11	102628172/102627878/102610864/102629565/102607842/112495475/107174675/107175343/novel.754/102578024/102608623	1	102626061
3	BP	GO:0006032	chitin catabolic process	12/587	16/6923	1.64607e-10	4.6648e-09	102628172/102626061/102627878/102610864/102629565/102607842/112495475/107174675/107175343/novel.754/102578024/102608623	LOC102628172/LOC102626061/LOC102627878/LOC102610864/LOC102629565/LOC102607842/LOC112495475/LOC107174675/LOC107175343/-/CHI1/LOC102608623	12	11	102628172/102627878/102610864/102629565/102607842/112495475/107174675/107175343/novel.754/102578024/102608623	1	102626061
4	BP	GO:0006040	amino sugar metabolic process	12/587	16/6923	1.64607e-10	4.6648e-09	102628172/102626061/102627878/102610864/102629565/102607842/112495475/107174675/107175343/novel.754/102578024/102608623	LOC102628172/LOC102626061/LOC102627878/LOC102610864/LOC102629565/LOC102607842/LOC112495475/LOC107174675/LOC107175343/-/CHI1/LOC102608623	12	11	102628172/102627878/102610864/102629565/102607842/112495475/107174675/107175343/novel.754/102578024/102608623	1	102626061
5	BP	GO:0016998	cell wall macromolecule catabolic process	12/587	16/6923	1.64607e-10	4.6648e-09	102628172/102626061/102627878/102610864/102629565/102607842/112495475/107174675/107175343/novel.754/102578024/102608623	LOC102628172/LOC102626061/LOC102627878/LOC102610864/LOC102629565/LOC102607842/LOC112495475/LOC107174675/LOC107175343/-/CHI1/LOC102608623	12	11	102628172/102627878/102610864/102629565/102607842/112495475/107174675/107175343/novel.754/102578024/102608623	1	102626061
6	BP	GO:0044036	cell wall macromolecule metabolic process	12/587	16/6923	1.64607e-10	4.6648e-09	102628172/102626061/102627878/102610864/102629565/102607842/112495475/107174675/107175343/novel.754/102578024/102608623	LOC102628172/LOC102626061/LOC102627878/LOC102610864/LOC102629565/LOC102607842/LOC112495475/LOC107174675/LOC107175343/-/CHI1/LOC102608623	12	11	102628172/102627878/102610864/102629565/102607842/112495475/107174675/107175343/novel.754/102578024/102608623	1	102626061
7	BP	GO:0046348	amino sugar catabolic process	12/587	16/6923	1.64607e-10	4.6648e-09	102628172/102626061/102627878/102610864/102629565/102607842/112495475/107174675/107175343/novel.754/102578024/102608623	LOC102628172/LOC102626061/LOC102627878/LOC102610864/LOC102629565/LOC102607842/LOC112495475/LOC107174675/LOC107175343/-/CHI1/LOC102608623	12	11	102628172/102627878/102610864/102629565/102607842/112495475/107174675/107175343/novel.754/102578024/102608623	1	102626061
8	BP	GO:1901071	glucosamine-containing compound metabolic process	12/587	16/6923	1.64607e-10	4.6648e-09	102628172/102626061/102627878/102610864/102629565/102607842/112495475/107174675/107175343/novel.754/102578024/102608623	LOC102628172/LOC102626061/LOC102627878/LOC102610864/LOC102629565/LOC102607842/LOC112495475/LOC107174675/LOC107175343/-/CHI1/LOC102608623	12	11	102628172/102627878/102610864/102629565/102607842/112495475/107174675/107175343/novel.754/102578024/102608623	1	102626061
9	BP	GO:1901072	glucosamine-containing compound catabolic process	12/587	16/6923	1.64607e-10	4.6648e-09	102628172/102626061/102627878/102610864/102629565/102607842/112495475/107174675/107175343/novel.754/102578024/102608623	LOC102628172/LOC102626061/LOC102627878/LOC102610864/LOC102629565/LOC102607842/LOC112495475/LOC107174675/LOC107175343/-/CHI1/LOC102608623	12	11	102628172/102627878/102610864/102629565/102607842/112495475/107174675/107175343/novel.754/102578024/102608623	1	102626061
10	BP	GO:0006979	response to oxidative stress	24/587	65/6923	1.7277e-10	4.6648e-09	102630988/102615778/102624858/102615475/107174216/102622372/102614517/102608175/102614803/102620525/102618017/102613627/102631310/102611127/102620804/102617846/102622610/102621985/102630558/102610813/102619020/102627290/102614227/102613924	LOC102630988/LOC102615778/LOC102624858/LOC102615475/LOC107174216/LOC102622372/LOC102614517/LOC102608175/LOC102614803/LOC102620525/LOC102618017/LOC102613627/LOC102631310/LOC102611127/LOC102620804/LOC102617846/LOC102622610/LOC102621985/LOC102630558/LOC102610813/LOC102619020/LOC102627290/LOC102614227/LOC102613924	24	1	102620525	23	102630988/102615778/102624858/102615475/107174216/102622372/102614517/102608175/102614803/102618017/102613627/102631310/102611127/102620804/102617846/102622610/102621985/102630558/102610813/102619020/102627290/102614227/102613924
11	BP	GO:0006022	aminoglycan metabolic process	12/587	18/6923	1.4314e-09	3.22064e-08	102628172/102626061/102627878/102610864/102629565/102607842/112495475/107174675/107175343/novel.754/102578024/102608623	LOC102628172/LOC102626061/LOC102627878/LOC102610864/LOC102629565/LOC102607842/LOC112495475/LOC107174675/LOC107175343/-/CHI1/LOC102608623	12	11	102628172/102627878/102610864/102629565/102607842/112495475/107174675/107175343/novel.754/102578024/102608623	1	102626061
12	BP	GO:0042737	drug catabolic process	12/587	18/6923	1.4314e-09	3.22064e-08	102628172/102626061/102627878/102610864/102629565/102607842/112495475/107174675/107175343/novel.754/102578024/102608623	LOC102628172/LOC102626061/LOC102627878/LOC102610864/LOC102629565/LOC102607842/LOC112495475/LOC107174675/LOC107175343/-/CHI1/LOC102608623	12	11	102628172/102627878/102610864/102629565/102607842/112495475/107174675/107175343/novel.754/102578024/102608623	1	102626061
13	BP	GO:1901136	carbohydrate derivative catabolic process	13/587	22/6923	2.50386e-09	5.20032e-08	102628172/102626061/102627878/102610864/102629565/102607842/112495475/107174675/107175343/novel.754/102610048/102578024/102608623	LOC102628172/LOC102626061/LOC102627878/LOC102610864/LOC102629565/LOC102607842/LOC112495475/LOC107174675/LOC107175343/-/LOC102610048/CHI1/LOC102608623	13	11	102628172/102627878/102610864/102629565/102607842/112495475/107174675/107175343/novel.754/102578024/102608623	2	102626061/102610048
14	BP	GO:0006950	response to stress	47/587	236/6923	1.6914e-08	3.26198e-07	102621613/102628301/102616579/102620812/102630988/102615778/102624858/102615475/102612816/107174216/102622372/102578030/102614517/102608175/102621328/102621461/102627575/102614803/102620525/102618017/102613627/102631310/102611127/102620804/102617846/102620763/102622610/102621985/107175680/102614205/102627240/102630558/102624621/102625716/102622413/102630666/102625873/102620346/102610813/102630798…	LOC102621613/LOC102628301/LOC102616579/LOC102620812/LOC102630988/LOC102615778/LOC102624858/LOC102615475/LOC102612816/LOC107174216/LOC102622372/LOC102578030/LOC102614517/LOC102608175/LOC102621328/LOC102621461/LOC102627575/LOC102614803/LOC102620525/LOC102618017/LOC102613627/LOC102631310/LOC102611127/LOC102620804/LOC102617846/LOC102620763/LOC102622610/LOC102621985/LOC107175680/LOC102614205/LOC102627…	47	11	102621613/102620812/102612816/102578030/102621328/102620525/102625716/102622413/102630666/102616231/102631395	36	102628301/102616579/102630988/102615778/102624858/102615475/107174216/102622372/102614517/102608175/102621461/102627575/102614803/102618017/102613627/102631310/102611127/102620804/102617846/102620763/102622610/102621985/107175680/102614205/102627240/102630558/102624621/102625873/102620346/102610813/102630798/102619020/102627290/102614227/102610919/102613924
15	BP	GO:0071554	cell wall organization or biogenesis	20/587	61/6923	6.07425e-08	1.09337e-06	102628172/102624576/102626061/102627878/102610864/102629565/102610075/102607842/112495475/102609650/102614454/102618802/107174675/107175343/novel.754/102578034/102578024/102628606/102608716/102608623	LOC102628172/LOC102624576/LOC102626061/LOC102627878/LOC102610864/LOC102629565/LOC102610075/LOC102607842/LOC112495475/LOC102609650/LOC102614454/LOC102618802/LOC107174675/LOC107175343/-/PME4/CHI1/LOC102628606/LOC102608716/LOC102608623	20	11	102628172/102627878/102610864/102629565/102607842/112495475/107174675/107175343/novel.754/102578024/102608623	9	102624576/102626061/102610075/102609650/102614454/102618802/102578034/102628606/102608716
16	BP	GO:0006928	movement of cell or subcellular component	16/587	47/6923	7.26286e-07	1.15351e-05	102610885/102610318/102630092/102617520/102625522/102618812/102611671/102609642/102619187/102606690/102615914/102620602/102623428/102619211/102618816/102608042	LOC102610885/LOC102610318/LOC102630092/LOC102617520/LOC102625522/LOC102618812/LOC102611671/LOC102609642/LOC102619187/LOC102606690/LOC102615914/LOC102620602/LOC102623428/LOC102619211/LOC102618816/LOC102608042	16	0		16	102610885/102610318/102630092/102617520/102625522/102618812/102611671/102609642/102619187/102606690/102615914/102620602/102623428/102619211/102618816/102608042
17	BP	GO:0007018	microtubule-based movement	16/587	47/6923	7.26286e-07	1.15351e-05	102610885/102610318/102630092/102617520/102625522/102618812/102611671/102609642/102619187/102606690/102615914/102620602/102623428/102619211/102618816/102608042	LOC102610885/LOC102610318/LOC102630092/LOC102617520/LOC102625522/LOC102618812/LOC102611671/LOC102609642/LOC102619187/LOC102606690/LOC102615914/LOC102620602/LOC102623428/LOC102619211/LOC102618816/LOC102608042	16	0		16	102610885/102610318/102630092/102617520/102625522/102618812/102611671/102609642/102619187/102606690/102615914/102620602/102623428/102619211/102618816/102608042
18	BP	GO:0006952	defense response	12/587	39/6923	5.69583e-05	0.000854375	102621613/102612816/102578030/102621328/102620763/107175680/102624621/102622413/102625873/102630798/102631395/102610919	LOC102621613/LOC102612816/LOC102578030/LOC102621328/LOC102620763/LOC107175680/LOC102624621/LOC102622413/LOC102625873/LOC102630798/LOC102631395/LOC102610919	12	6	102621613/102612816/102578030/102621328/102622413/102631395	6	102620763/107175680/102624621/102625873/102630798/102610919
19	BP	GO:0007017	microtubule-based process	16/587	64/6923	6.02823e-05	0.000856643	102610885/102610318/102630092/102617520/102625522/102618812/102611671/102609642/102619187/102606690/102615914/102620602/102623428/102619211/102618816/102608042	LOC102610885/LOC102610318/LOC102630092/LOC102617520/LOC102625522/LOC102618812/LOC102611671/LOC102609642/LOC102619187/LOC102606690/LOC102615914/LOC102620602/LOC102623428/LOC102619211/LOC102618816/LOC102608042	16	0		16	102610885/102610318/102630092/102617520/102625522/102618812/102611671/102609642/102619187/102606690/102615914/102620602/102623428/102619211/102618816/102608042
20	BP	GO:0009607	response to biotic stimulus	8/587	25/6923	0.000750293	0.010129	102621613/102578030/102621328/102620763/107175680/102624621/102622413/102610919	LOC102621613/LOC102578030/LOC102621328/LOC102620763/LOC107175680/LOC102624621/LOC102622413/LOC102610919	8	4	102621613/102578030/102621328/102622413	4	102620763/107175680/102624621/102610919
21	BP	GO:0006073	cellular glucan metabolic process	14/587	69/6923	0.0016466	0.0193296	102619893/102629226/102627322/102619086/102616000/102613907/102621846/102617022/102609979/102628875/102608350/102606902/102621871/102618794	LOC102619893/LOC102629226/LOC102627322/LOC102619086/LOC102616000/LOC102613907/LOC102621846/LOC102617022/LOC102609979/LOC102628875/LOC102608350/LOC102606902/LOC102621871/LOC102618794	14	1	102618794	13	102619893/102629226/102627322/102619086/102616000/102613907/102621846/102617022/102609979/102628875/102608350/102606902/102621871
22	BP	GO:0044042	glucan metabolic process	14/587	69/6923	0.0016466	0.0193296	102619893/102629226/102627322/102619086/102616000/102613907/102621846/102617022/102609979/102628875/102608350/102606902/102621871/102618794	LOC102619893/LOC102629226/LOC102627322/LOC102619086/LOC102616000/LOC102613907/LOC102621846/LOC102617022/LOC102609979/LOC102628875/LOC102608350/LOC102606902/LOC102621871/LOC102618794	14	1	102618794	13	102619893/102629226/102627322/102619086/102616000/102613907/102621846/102617022/102609979/102628875/102608350/102606902/102621871
23	BP	GO:0044264	cellular polysaccharide metabolic process	14/587	69/6923	0.0016466	0.0193296	102619893/102629226/102627322/102619086/102616000/102613907/102621846/102617022/102609979/102628875/102608350/102606902/102621871/102618794	LOC102619893/LOC102629226/LOC102627322/LOC102619086/LOC102616000/LOC102613907/LOC102621846/LOC102617022/LOC102609979/LOC102628875/LOC102608350/LOC102606902/LOC102621871/LOC102618794	14	1	102618794	13	102619893/102629226/102627322/102619086/102616000/102613907/102621846/102617022/102609979/102628875/102608350/102606902/102621871
24	CC	GO:0005618	cell wall	14/154	56/2344	8.07268e-06	0.000145308	102624576/102627322/102626683/102613907/102609650/102621846/102614454/102617022/102578034/102609979/102628875/102608350/102628606/102608716	LOC102624576/LOC102627322/LOC102626683/LOC102613907/LOC102609650/LOC102621846/LOC102614454/LOC102617022/PME4/LOC102609979/LOC102628875/LOC102608350/LOC102628606/LOC102608716	14	0		14	102624576/102627322/102626683/102613907/102609650/102621846/102614454/102617022/102578034/102609979/102628875/102608350/102628606/102608716
25	CC	GO:0030312	external encapsulating structure	14/154	56/2344	8.07268e-06	0.000145308	102624576/102627322/102626683/102613907/102609650/102621846/102614454/102617022/102578034/102609979/102628875/102608350/102628606/102608716	LOC102624576/LOC102627322/LOC102626683/LOC102613907/LOC102609650/LOC102621846/LOC102614454/LOC102617022/PME4/LOC102609979/LOC102628875/LOC102608350/LOC102628606/LOC102608716	14	0		14	102624576/102627322/102626683/102613907/102609650/102621846/102614454/102617022/102578034/102609979/102628875/102608350/102628606/102608716
26	CC	GO:0048046	apoplast	7/154	24/2344	0.000616717	0.0074006	102627322/102613907/102621846/102617022/102609979/102628875/102608350	LOC102627322/LOC102613907/LOC102621846/LOC102617022/LOC102609979/LOC102628875/LOC102608350	7	0		7	102627322/102613907/102621846/102617022/102609979/102628875/102608350
27	CC	GO:0005576	extracellular region	7/154	28/2344	0.001687	0.015183	102627322/102613907/102621846/102617022/102609979/102628875/102608350	LOC102627322/LOC102613907/LOC102621846/LOC102617022/LOC102609979/LOC102628875/LOC102608350	7	0		7	102627322/102613907/102621846/102617022/102609979/102628875/102608350
28	CC	GO:0071944	cell periphery	14/154	102/2344	0.00576508	0.0415086	102624576/102627322/102626683/102613907/102609650/102621846/102614454/102617022/102578034/102609979/102628875/102608350/102628606/102608716	LOC102624576/LOC102627322/LOC102626683/LOC102613907/LOC102609650/LOC102621846/LOC102614454/LOC102617022/PME4/LOC102609979/LOC102628875/LOC102608350/LOC102628606/LOC102608716	14	0		14	102624576/102627322/102626683/102613907/102609650/102621846/102614454/102617022/102578034/102609979/102628875/102608350/102628606/102608716
29	MF	GO:0020037	heme binding	61/805	306/10951	3.76234e-13	6.31324e-11	102578046/102630988/102615778/102629219/102624858/102615475/107174216/102622372/102623100/102609630/102619882/102614517/102620707/102617466/102608175/102622791/102614803/102609186/112496323/102620525/102620622/102618017/102613627/102631310/102629694/102611127/102620804/102617846/102621654/102622610/102621985/102621971/102609624/102630558/102614067/102625443/102613603/102608671/102620279/102610813…	HPL/LOC102630988/LOC102615778/LOC102629219/LOC102624858/LOC102615475/LOC107174216/LOC102622372/LOC102623100/LOC102609630/LOC102619882/LOC102614517/LOC102620707/LOC102617466/LOC102608175/LOC102622791/LOC102614803/LOC102609186/LOC112496323/LOC102620525/LOC102620622/LOC102618017/LOC102613627/LOC102631310/LOC102629694/LOC102611127/LOC102620804/LOC102617846/LOC102621654/LOC102622610/LOC102621985/LOC10…	61	21	102578046/102623100/102619882/102620707/102617466/102620525/102620622/102629694/102621654/102621971/102609624/102625443/102609399/102613196/102607841/102630657/102612895/102618084/102619780/102626529/102610713	40	102630988/102615778/102629219/102624858/102615475/107174216/102622372/102609630/102614517/102608175/102622791/102614803/102609186/112496323/102618017/102613627/102631310/102611127/102620804/102617846/102622610/102621985/102630558/102614067/102613603/102608671/102620279/102610813/102624432/102620369/102616423/102619020/102627290/102614227/102620699/102623590/102607941/102613924/102618952/102613470
30	MF	GO:0046906	tetrapyrrole binding	61/805	309/10951	5.90023e-13	6.31324e-11	102578046/102630988/102615778/102629219/102624858/102615475/107174216/102622372/102623100/102609630/102619882/102614517/102620707/102617466/102608175/102622791/102614803/102609186/112496323/102620525/102620622/102618017/102613627/102631310/102629694/102611127/102620804/102617846/102621654/102622610/102621985/102621971/102609624/102630558/102614067/102625443/102613603/102608671/102620279/102610813…	HPL/LOC102630988/LOC102615778/LOC102629219/LOC102624858/LOC102615475/LOC107174216/LOC102622372/LOC102623100/LOC102609630/LOC102619882/LOC102614517/LOC102620707/LOC102617466/LOC102608175/LOC102622791/LOC102614803/LOC102609186/LOC112496323/LOC102620525/LOC102620622/LOC102618017/LOC102613627/LOC102631310/LOC102629694/LOC102611127/LOC102620804/LOC102617846/LOC102621654/LOC102622610/LOC102621985/LOC10…	61	21	102578046/102623100/102619882/102620707/102617466/102620525/102620622/102629694/102621654/102621971/102609624/102625443/102609399/102613196/102607841/102630657/102612895/102618084/102619780/102626529/102610713	40	102630988/102615778/102629219/102624858/102615475/107174216/102622372/102609630/102614517/102608175/102622791/102614803/102609186/112496323/102618017/102613627/102631310/102611127/102620804/102617846/102622610/102621985/102630558/102614067/102613603/102608671/102620279/102610813/102624432/102620369/102616423/102619020/102627290/102614227/102620699/102623590/102607941/102613924/102618952/102613470
31	MF	GO:0004568	chitinase activity	12/805	16/10951	3.18247e-11	1.85336e-09	102628172/102626061/102627878/102610864/102629565/102607842/112495475/107174675/107175343/novel.754/102578024/102608623	LOC102628172/LOC102626061/LOC102627878/LOC102610864/LOC102629565/LOC102607842/LOC112495475/LOC107174675/LOC107175343/-/CHI1/LOC102608623	12	11	102628172/102627878/102610864/102629565/102607842/112495475/107174675/107175343/novel.754/102578024/102608623	1	102626061
32	MF	GO:0004601	peroxidase activity	25/805	74/10951	3.46422e-11	1.85336e-09	102630988/102615778/102624858/102615475/107174216/102622372/102614517/102608175/102614803/102620525/102618017/102613627/102631310/102611127/102620804/102617846/102622610/102621985/102630558/102610813/102626296/102619020/102627290/102614227/102613924	LOC102630988/LOC102615778/LOC102624858/LOC102615475/LOC107174216/LOC102622372/LOC102614517/LOC102608175/LOC102614803/LOC102620525/LOC102618017/LOC102613627/LOC102631310/LOC102611127/LOC102620804/LOC102617846/LOC102622610/LOC102621985/LOC102630558/LOC102610813/LOC102626296/LOC102619020/LOC102627290/LOC102614227/LOC102613924	25	1	102620525	24	102630988/102615778/102624858/102615475/107174216/102622372/102614517/102608175/102614803/102618017/102613627/102631310/102611127/102620804/102617846/102622610/102621985/102630558/102610813/102626296/102619020/102627290/102614227/102613924
33	MF	GO:0016684	oxidoreductase activity, acting on peroxide as acceptor	25/805	75/10951	4.84029e-11	2.07165e-09	102630988/102615778/102624858/102615475/107174216/102622372/102614517/102608175/102614803/102620525/102618017/102613627/102631310/102611127/102620804/102617846/102622610/102621985/102630558/102610813/102626296/102619020/102627290/102614227/102613924	LOC102630988/LOC102615778/LOC102624858/LOC102615475/LOC107174216/LOC102622372/LOC102614517/LOC102608175/LOC102614803/LOC102620525/LOC102618017/LOC102613627/LOC102631310/LOC102611127/LOC102620804/LOC102617846/LOC102622610/LOC102621985/LOC102630558/LOC102610813/LOC102626296/LOC102619020/LOC102627290/LOC102614227/LOC102613924	25	1	102620525	24	102630988/102615778/102624858/102615475/107174216/102622372/102614517/102608175/102614803/102618017/102613627/102631310/102611127/102620804/102617846/102622610/102621985/102630558/102610813/102626296/102619020/102627290/102614227/102613924
34	MF	GO:0016209	antioxidant activity	25/805	79/10951	1.73129e-10	6.17495e-09	102630988/102615778/102624858/102615475/107174216/102622372/102614517/102608175/102614803/102620525/102618017/102613627/102631310/102611127/102620804/102617846/102622610/102621985/102630558/102610813/102626296/102619020/102627290/102614227/102613924	LOC102630988/LOC102615778/LOC102624858/LOC102615475/LOC107174216/LOC102622372/LOC102614517/LOC102608175/LOC102614803/LOC102620525/LOC102618017/LOC102613627/LOC102631310/LOC102611127/LOC102620804/LOC102617846/LOC102622610/LOC102621985/LOC102630558/LOC102610813/LOC102626296/LOC102619020/LOC102627290/LOC102614227/LOC102613924	25	1	102620525	24	102630988/102615778/102624858/102615475/107174216/102622372/102614517/102608175/102614803/102618017/102613627/102631310/102611127/102620804/102617846/102622610/102621985/102630558/102610813/102626296/102619020/102627290/102614227/102613924
35	MF	GO:0005507	copper ion binding	17/805	38/10951	2.99602e-10	9.15926e-09	102620940/102614350/102628991/102623723/102611524/102610793/102627891/102612604/102609228/102610433/102606900/102631275/102611095/102612373/102625298/102625384/102607588	LOC102620940/LOC102614350/LOC102628991/LOC102623723/LOC102611524/LOC102610793/LOC102627891/LOC102612604/LOC102609228/LOC102610433/LOC102606900/LOC102631275/LOC102611095/LOC102612373/LOC102625298/LOC102625384/LOC102607588	17	4	102623723/102606900/102631275/102625384	13	102620940/102614350/102628991/102611524/102610793/102627891/102612604/102609228/102610433/102611095/102612373/102625298/102607588
36	MF	GO:0016798	hydrolase activity, acting on glycosyl bonds	50/805	278/10951	2.31428e-09	6.1907e-08	102628172/102626061/102627878/102610864/102629565/102627322/112495494/102607842/112495475/102613907/102623820/102610714/102614791/102611225/102611632/102625511/102612268/102619234/102614216/102621846/102621461/102627575/102619531/102621775/107174675/102618390/102629109/102615693/107175343/novel.754/102617022/102620120/102614205/102614404/102577993/102615869/102609875/102608348/102609979/102628875…	LOC102628172/LOC102626061/LOC102627878/LOC102610864/LOC102629565/LOC102627322/LOC112495494/LOC102607842/LOC112495475/LOC102613907/LOC102623820/LOC102610714/LOC102614791/LOC102611225/LOC102611632/LOC102625511/LOC102612268/LOC102619234/LOC102614216/LOC102621846/LOC102621461/LOC102627575/LOC102619531/LOC102621775/LOC107174675/LOC102618390/LOC102629109/LOC102615693/LOC107175343/-/LOC102617022/LOC1026…	50	24	102628172/102627878/102610864/102629565/112495494/102607842/112495475/102610714/102614791/102619234/102614216/102619531/102621775/107174675/102629109/107175343/novel.754/102615869/102608348/102609026/102578024/102618640/102625495/102608623	26	102626061/102627322/102613907/102623820/102611225/102611632/102625511/102612268/102621846/102621461/102627575/102618390/102615693/102617022/102620120/102614205/102614404/102577993/102609875/102609979/102628875/102608350/102625895/102612015/102612311/102625116
37	MF	GO:0004553	hydrolase activity, hydrolyzing O-glycosyl compounds	46/805	265/10951	3.19275e-08	7.59164e-07	102628172/102626061/102627878/102610864/102629565/102627322/112495494/102607842/112495475/102613907/102623820/102610714/102614791/102611225/102611632/102625511/102612268/102619234/102614216/102621846/102619531/102621775/107174675/102618390/102629109/102615693/107175343/novel.754/102617022/102620120/102614404/102577993/102615869/102609875/102609979/102628875/102608350/102625895/102609026/102578024…	LOC102628172/LOC102626061/LOC102627878/LOC102610864/LOC102629565/LOC102627322/LOC112495494/LOC102607842/LOC112495475/LOC102613907/LOC102623820/LOC102610714/LOC102614791/LOC102611225/LOC102611632/LOC102625511/LOC102612268/LOC102619234/LOC102614216/LOC102621846/LOC102619531/LOC102621775/LOC107174675/LOC102618390/LOC102629109/LOC102615693/LOC107175343/-/LOC102617022/LOC102620120/LOC102614404/LOC1025…	46	23	102628172/102627878/102610864/102629565/112495494/102607842/112495475/102610714/102614791/102619234/102614216/102619531/102621775/107174675/102629109/107175343/novel.754/102615869/102609026/102578024/102618640/102625495/102608623	23	102626061/102627322/102613907/102623820/102611225/102611632/102625511/102612268/102621846/102618390/102615693/102617022/102620120/102614404/102577993/102609875/102609979/102628875/102608350/102625895/102612015/102612311/102625116
38	MF	GO:0004857	enzyme inhibitor activity	20/805	69/10951	6.16859e-08	1.32008e-06	102631364/102624576/102607246/102622862/102623982/102622808/102620812/107175685/102623691/102619845/102609650/102614454/102629014/102606769/102623387/102578034/107178591/102630666/102628606/novel.1283	LOC102631364/LOC102624576/LOC102607246/LOC102622862/LOC102623982/LOC102622808/LOC102620812/LOC107175685/LOC102623691/LOC102619845/LOC102609650/LOC102614454/LOC102629014/LOC102606769/LOC102623387/PME4/LOC107178591/LOC102630666/LOC102628606/-	20	8	102631364/102607246/102622862/102620812/107175685/102606769/102630666/novel.1283	12	102624576/102623982/102622808/102623691/102619845/102609650/102614454/102629014/102623387/102578034/107178591/102628606
39	MF	GO:0003777	microtubule motor activity	16/805	47/10951	1.08157e-07	2.09396e-06	102610885/102610318/102630092/102617520/102625522/102618812/102611671/102609642/102619187/102606690/102615914/102620602/102623428/102619211/102618816/102608042	LOC102610885/LOC102610318/LOC102630092/LOC102617520/LOC102625522/LOC102618812/LOC102611671/LOC102609642/LOC102619187/LOC102606690/LOC102615914/LOC102620602/LOC102623428/LOC102619211/LOC102618816/LOC102608042	16	0		16	102610885/102610318/102630092/102617520/102625522/102618812/102611671/102609642/102619187/102606690/102615914/102620602/102623428/102619211/102618816/102608042
40	MF	GO:0008017	microtubule binding	17/805	53/10951	1.17418e-07	2.09396e-06	102610885/102610318/102630092/102617520/102625522/102618812/102611671/102609642/102619187/102606690/102615914/102627490/102620602/102623428/102619211/102618816/102608042	LOC102610885/LOC102610318/LOC102630092/LOC102617520/LOC102625522/LOC102618812/LOC102611671/LOC102609642/LOC102619187/LOC102606690/LOC102615914/LOC102627490/LOC102620602/LOC102623428/LOC102619211/LOC102618816/LOC102608042	17	0		17	102610885/102610318/102630092/102617520/102625522/102618812/102611671/102609642/102619187/102606690/102615914/102627490/102620602/102623428/102619211/102618816/102608042
41	MF	GO:0015631	tubulin binding	17/805	56/10951	2.88667e-07	4.7519e-06	102610885/102610318/102630092/102617520/102625522/102618812/102611671/102609642/102619187/102606690/102615914/102627490/102620602/102623428/102619211/102618816/102608042	LOC102610885/LOC102610318/LOC102630092/LOC102617520/LOC102625522/LOC102618812/LOC102611671/LOC102609642/LOC102619187/LOC102606690/LOC102615914/LOC102627490/LOC102620602/LOC102623428/LOC102619211/LOC102618816/LOC102608042	17	0		17	102610885/102610318/102630092/102617520/102625522/102618812/102611671/102609642/102619187/102606690/102615914/102627490/102620602/102623428/102619211/102618816/102608042
42	MF	GO:0008092	cytoskeletal protein binding	20/805	79/10951	6.99597e-07	1.06938e-05	102610885/102610318/102630092/102617520/102625522/102618812/102611671/102607368/102609642/102619187/102616083/102606690/102615914/102627490/102613893/102620602/102623428/102619211/102618816/102608042	LOC102610885/LOC102610318/LOC102630092/LOC102617520/LOC102625522/LOC102618812/LOC102611671/LOC102607368/LOC102609642/LOC102619187/LOC102616083/LOC102606690/LOC102615914/LOC102627490/LOC102613893/LOC102620602/LOC102623428/LOC102619211/LOC102618816/LOC102608042	20	0		20	102610885/102610318/102630092/102617520/102625522/102618812/102611671/102607368/102609642/102619187/102616083/102606690/102615914/102627490/102613893/102620602/102623428/102619211/102618816/102608042
43	MF	GO:0003774	motor activity	16/805	55/10951	1.22446e-06	1.7469e-05	102610885/102610318/102630092/102617520/102625522/102618812/102611671/102609642/102619187/102606690/102615914/102620602/102623428/102619211/102618816/102608042	LOC102610885/LOC102610318/LOC102630092/LOC102617520/LOC102625522/LOC102618812/LOC102611671/LOC102609642/LOC102619187/LOC102606690/LOC102615914/LOC102620602/LOC102623428/LOC102619211/LOC102618816/LOC102608042	16	0		16	102610885/102610318/102630092/102617520/102625522/102618812/102611671/102609642/102619187/102606690/102615914/102620602/102623428/102619211/102618816/102608042
44	MF	GO:0016705	oxidoreductase activity, acting on paired donors, with incorporation or reduction of molecular oxygen	41/805	265/10951	3.96799e-06	5.30719e-05	102578046/102629219/102623100/102609630/102619882/102620707/102617466/102622791/102609186/112496323/102620622/102629694/102626347/102621654/102611163/102621971/102609624/102614067/102625443/102613603/102608671/102620279/102614730/102609399/102624432/102613196/102620369/102616423/102607841/102630657/102612895/102618084/102618601/102619780/102626529/102620699/102610713/102623590/102607941/102618952…	HPL/LOC102629219/LOC102623100/LOC102609630/LOC102619882/LOC102620707/LOC102617466/LOC102622791/LOC102609186/LOC112496323/LOC102620622/LOC102629694/LOC102626347/LOC102621654/LOC102611163/LOC102621971/LOC102609624/LOC102614067/LOC102625443/LOC102613603/LOC102608671/LOC102620279/LOC102614730/LOC102609399/LOC102624432/LOC102613196/LOC102620369/CYP707A3/LOC102607841/LOC102630657/LOC102612895/LOC102618…	41	21	102578046/102623100/102619882/102620707/102617466/102620622/102629694/102621654/102621971/102609624/102625443/102609399/102613196/102607841/102630657/102612895/102618084/102618601/102619780/102626529/102610713	20	102629219/102609630/102622791/102609186/112496323/102626347/102611163/102614067/102613603/102608671/102620279/102614730/102624432/102620369/102616423/102620699/102623590/102607941/102618952/102613470
45	MF	GO:0005506	iron ion binding	41/805	266/10951	4.36877e-06	5.49951e-05	102578046/102629219/102623100/102609630/102617628/102619882/102626899/102620707/102617466/102622791/102609186/112496323/102620622/102629694/102621654/102621971/102609624/102614067/102625443/102613603/102608671/102620279/102609399/102624432/102613196/102620369/102616423/102607841/102630657/102612895/102618084/102609099/102619780/102626529/102609996/102620699/102610713/102623590/102607941/102618952…	HPL/LOC102629219/LOC102623100/LOC102609630/LOC102617628/LOC102619882/LOC102626899/LOC102620707/LOC102617466/LOC102622791/LOC102609186/LOC112496323/LOC102620622/LOC102629694/LOC102621654/LOC102621971/LOC102609624/LOC102614067/LOC102625443/LOC102613603/LOC102608671/LOC102620279/LOC102609399/LOC102624432/LOC102613196/LOC102620369/CYP707A3/LOC102607841/LOC102630657/LOC102612895/LOC102618084/LOC102609…	41	22	102578046/102623100/102617628/102619882/102620707/102617466/102620622/102629694/102621654/102621971/102609624/102625443/102609399/102613196/102607841/102630657/102612895/102618084/102609099/102619780/102626529/102610713	19	102629219/102609630/102626899/102622791/102609186/112496323/102614067/102613603/102608671/102620279/102624432/102620369/102616423/102609996/102620699/102623590/102607941/102618952/102613470
46	MF	GO:0004866	endopeptidase inhibitor activity	8/805	19/10951	2.99721e-05	0.00030543	102631364/102607246/102622862/102620812/107175685/102606769/102630666/novel.1283	LOC102631364/LOC102607246/LOC102622862/LOC102620812/LOC107175685/LOC102606769/LOC102630666/-	8	8	102631364/102607246/102622862/102620812/107175685/102606769/102630666/novel.1283	0
47	MF	GO:0030414	peptidase inhibitor activity	8/805	19/10951	2.99721e-05	0.00030543	102631364/102607246/102622862/102620812/107175685/102606769/102630666/novel.1283	LOC102631364/LOC102607246/LOC102622862/LOC102620812/LOC107175685/LOC102606769/LOC102630666/-	8	8	102631364/102607246/102622862/102620812/107175685/102606769/102630666/novel.1283	0
48	MF	GO:0061134	peptidase regulator activity	8/805	19/10951	2.99721e-05	0.00030543	102631364/102607246/102622862/102620812/107175685/102606769/102630666/novel.1283	LOC102631364/LOC102607246/LOC102622862/LOC102620812/LOC107175685/LOC102606769/LOC102630666/-	8	8	102631364/102607246/102622862/102620812/107175685/102606769/102630666/novel.1283	0
49	MF	GO:0061135	endopeptidase regulator activity	8/805	19/10951	2.99721e-05	0.00030543	102631364/102607246/102622862/102620812/107175685/102606769/102630666/novel.1283	LOC102631364/LOC102607246/LOC102622862/LOC102620812/LOC107175685/LOC102606769/LOC102630666/-	8	8	102631364/102607246/102622862/102620812/107175685/102606769/102630666/novel.1283	0
50	MF	GO:0030234	enzyme regulator activity	20/805	103/10951	5.05012e-05	0.000491239	102631364/102624576/102607246/102622862/102623982/102622808/102620812/107175685/102623691/102619845/102609650/102614454/102629014/102606769/102623387/102578034/107178591/102630666/102628606/novel.1283	LOC102631364/LOC102624576/LOC102607246/LOC102622862/LOC102623982/LOC102622808/LOC102620812/LOC107175685/LOC102623691/LOC102619845/LOC102609650/LOC102614454/LOC102629014/LOC102606769/LOC102623387/PME4/LOC107178591/LOC102630666/LOC102628606/-	20	8	102631364/102607246/102622862/102620812/107175685/102606769/102630666/novel.1283	12	102624576/102623982/102622808/102623691/102619845/102609650/102614454/102629014/102623387/102578034/107178591/102628606
51	MF	GO:0098772	molecular function regulator	20/805	118/10951	0.000350423	0.00326046	102631364/102624576/102607246/102622862/102623982/102622808/102620812/107175685/102623691/102619845/102609650/102614454/102629014/102606769/102623387/102578034/107178591/102630666/102628606/novel.1283	LOC102631364/LOC102624576/LOC102607246/LOC102622862/LOC102623982/LOC102622808/LOC102620812/LOC107175685/LOC102623691/LOC102619845/LOC102609650/LOC102614454/LOC102629014/LOC102606769/LOC102623387/PME4/LOC107178591/LOC102630666/LOC102628606/-	20	8	102631364/102607246/102622862/102620812/107175685/102606769/102630666/novel.1283	12	102624576/102623982/102622808/102623691/102619845/102609650/102614454/102629014/102623387/102578034/107178591/102628606
52	MF	GO:0015036	disulfide oxidoreductase activity	10/805	42/10951	0.000737118	0.00644517	102608721/102608431/102631303/102607358/102622324/102618645/102606782/102606911/102620618/102630568	LOC102608721/LOC102608431/LOC102631303/LOC102607358/LOC102622324/LOC102618645/LOC102606782/LOC102606911/LOC102620618/LOC102630568	10	5	102608721/102608431/102631303/102618645/102620618	5	102607358/102622324/102606782/102606911/102630568
53	MF	GO:0016462	pyrophosphatase activity	35/805	271/10951	0.000752941	0.00644517	102577964/102609137/102612058/102615246/102620663/102607167/102612022/102626526/102610885/102610318/102630092/102617520/102625522/102618812/102611671/102609642/102610185/102606661/102610705/102607567/102626565/102619187/102606690/102615914/102626100/102609527/102620602/102623428/102619211/102618816/102629144/102607577/102608042/102621957/102628093	LOC102577964/LOC102609137/LOC102612058/LOC102615246/LOC102620663/LOC102607167/LOC102612022/LOC102626526/LOC102610885/LOC102610318/LOC102630092/LOC102617520/LOC102625522/LOC102618812/LOC102611671/LOC102609642/LOC102610185/LOC102606661/LOC102610705/LOC102607567/LOC102626565/LOC102619187/LOC102606690/LOC102615914/LOC102626100/LOC102609527/LOC102620602/LOC102623428/LOC102619211/LOC102618816/LOC102629…	35	3	102615246/102626526/102607577	32	102577964/102609137/102612058/102620663/102607167/102612022/102610885/102610318/102630092/102617520/102625522/102618812/102611671/102609642/102610185/102606661/102610705/102607567/102626565/102619187/102606690/102615914/102626100/102609527/102620602/102623428/102619211/102618816/102629144/102608042/102621957/102628093
54	MF	GO:0016818	hydrolase activity, acting on acid anhydrides, in phosphorus-containing anhydrides	35/805	276/10951	0.00104683	0.00861624	102577964/102609137/102612058/102615246/102620663/102607167/102612022/102626526/102610885/102610318/102630092/102617520/102625522/102618812/102611671/102609642/102610185/102606661/102610705/102607567/102626565/102619187/102606690/102615914/102626100/102609527/102620602/102623428/102619211/102618816/102629144/102607577/102608042/102621957/102628093	LOC102577964/LOC102609137/LOC102612058/LOC102615246/LOC102620663/LOC102607167/LOC102612022/LOC102626526/LOC102610885/LOC102610318/LOC102630092/LOC102617520/LOC102625522/LOC102618812/LOC102611671/LOC102609642/LOC102610185/LOC102606661/LOC102610705/LOC102607567/LOC102626565/LOC102619187/LOC102606690/LOC102615914/LOC102626100/LOC102609527/LOC102620602/LOC102623428/LOC102619211/LOC102618816/LOC102629…	35	3	102615246/102626526/102607577	32	102577964/102609137/102612058/102620663/102607167/102612022/102610885/102610318/102630092/102617520/102625522/102618812/102611671/102609642/102610185/102606661/102610705/102607567/102626565/102619187/102606690/102615914/102626100/102609527/102620602/102623428/102619211/102618816/102629144/102608042/102621957/102628093
55	MF	GO:0046527	glucosyltransferase activity	14/805	76/10951	0.00113821	0.00902134	102619893/102629226/102627322/102619086/102616000/102613907/102621846/102617022/102609979/102628875/102608350/102606902/102621871/102618794	LOC102619893/LOC102629226/LOC102627322/LOC102619086/LOC102616000/LOC102613907/LOC102621846/LOC102617022/LOC102609979/LOC102628875/LOC102608350/LOC102606902/LOC102621871/LOC102618794	14	1	102618794	13	102619893/102629226/102627322/102619086/102616000/102613907/102621846/102617022/102609979/102628875/102608350/102606902/102621871
56	MF	GO:0016817	hydrolase activity, acting on acid anhydrides	35/805	279/10951	0.00126777	0.0095201	102577964/102609137/102612058/102615246/102620663/102607167/102612022/102626526/102610885/102610318/102630092/102617520/102625522/102618812/102611671/102609642/102610185/102606661/102610705/102607567/102626565/102619187/102606690/102615914/102626100/102609527/102620602/102623428/102619211/102618816/102629144/102607577/102608042/102621957/102628093	LOC102577964/LOC102609137/LOC102612058/LOC102615246/LOC102620663/LOC102607167/LOC102612022/LOC102626526/LOC102610885/LOC102610318/LOC102630092/LOC102617520/LOC102625522/LOC102618812/LOC102611671/LOC102609642/LOC102610185/LOC102606661/LOC102610705/LOC102607567/LOC102626565/LOC102619187/LOC102606690/LOC102615914/LOC102626100/LOC102609527/LOC102620602/LOC102623428/LOC102619211/LOC102618816/LOC102629…	35	3	102615246/102626526/102607577	32	102577964/102609137/102612058/102620663/102607167/102612022/102610885/102610318/102630092/102617520/102625522/102618812/102611671/102609642/102610185/102606661/102610705/102607567/102626565/102619187/102606690/102615914/102626100/102609527/102620602/102623428/102619211/102618816/102629144/102608042/102621957/102628093
57	MF	GO:0016762	xyloglucan:xyloglucosyl transferase activity	7/805	24/10951	0.00129011	0.0095201	102627322/102613907/102621846/102617022/102609979/102628875/102608350	LOC102627322/LOC102613907/LOC102621846/LOC102617022/LOC102609979/LOC102628875/LOC102608350	7	0		7	102627322/102613907/102621846/102617022/102609979/102628875/102608350
58	MF	GO:0015035	protein disulfide oxidoreductase activity	8/805	31/10951	0.00141796	0.0101148	102608721/102608431/102631303/102607358/102622324/102606782/102606911/102630568	LOC102608721/LOC102608431/LOC102631303/LOC102607358/LOC102622324/LOC102606782/LOC102606911/LOC102630568	8	3	102608721/102608431/102631303	5	102607358/102622324/102606782/102606911/102630568
59	MF	GO:0017111	nucleoside-triphosphatase activity	33/805	261/10951	0.00151143	0.0104337	102577964/102609137/102612058/102615246/102620663/102607167/102612022/102626526/102610885/102610318/102630092/102617520/102625522/102618812/102611671/102609642/102610185/102606661/102610705/102607567/102626565/102619187/102606690/102615914/102626100/102620602/102623428/102619211/102618816/102607577/102608042/102621957/102628093	LOC102577964/LOC102609137/LOC102612058/LOC102615246/LOC102620663/LOC102607167/LOC102612022/LOC102626526/LOC102610885/LOC102610318/LOC102630092/LOC102617520/LOC102625522/LOC102618812/LOC102611671/LOC102609642/LOC102610185/LOC102606661/LOC102610705/LOC102607567/LOC102626565/LOC102619187/LOC102606690/LOC102615914/LOC102626100/LOC102620602/LOC102623428/LOC102619211/LOC102618816/LOC102607577/LOC102608…	33	3	102615246/102626526/102607577	30	102577964/102609137/102612058/102620663/102607167/102612022/102610885/102610318/102630092/102617520/102625522/102618812/102611671/102609642/102610185/102606661/102610705/102607567/102626565/102619187/102606690/102615914/102626100/102620602/102623428/102619211/102618816/102608042/102621957/102628093
60	MF	GO:0030246	carbohydrate binding	20/805	136/10951	0.00217269	0.0145298	102630138/102628131/102630131/102624361/102611225/102612268/102613806/102606842/102630580/102629592/102629485/102626848/102623935/102615421/102607041/102626532/102627877/102611431/102606808/102625048	LOC102630138/LOC102628131/LOC102630131/LOC102624361/LOC102611225/LOC102612268/LOC102613806/LOC102606842/LOC102630580/LOC102629592/LOC102629485/LOC102626848/LOC102623935/LOC102615421/LOC102607041/LOC102626532/LOC102627877/LOC102611431/LOC102606808/LOC102625048	20	10	102630138/102628131/102613806/102629592/102629485/102626848/102623935/102615421/102607041/102611431	10	102630131/102624361/102611225/102612268/102606842/102630580/102626532/102627877/102606808/102625048
61	MF	GO:0045735	nutrient reservoir activity	6/805	20/10951	0.002453	0.0154555	102617347/102616079/102628443/102613769/102623465/102615627	LOC102617347/LOC102616079/LOC102628443/LOC102613769/LOC102623465/LOC102615627	6	0		6	102617347/102616079/102628443/102613769/102623465/102615627
62	MF	GO:0009055	electron transfer activity	16/805	100/10951	0.00245554	0.0154555	102608721/102608431/102631303/102618126/102607358/102626264/102622324/107178434/102630563/102606782/102606911/102624140/4271129/102631221/102630568/102614043	LOC102608721/LOC102608431/LOC102631303/LOC102618126/LOC102607358/LOC102626264/LOC102622324/LOC107178434/LOC102630563/LOC102606782/LOC102606911/LOC102624140/petB/LOC102631221/LOC102630568/LOC102614043	16	5	102608721/102608431/102631303/4271129/102631221	11	102618126/102607358/102626264/102622324/107178434/102630563/102606782/102606911/102624140/102630568/102614043
63	MF	GO:0016759	cellulose synthase activity	7/805	28/10951	0.00340968	0.0202687	102619893/102629226/102619086/102616000/102606902/102621871/102618794	LOC102619893/LOC102629226/LOC102619086/LOC102616000/LOC102606902/LOC102621871/LOC102618794	7	1	102618794	6	102619893/102629226/102619086/102616000/102606902/102621871
64	MF	GO:0016760	cellulose synthase (UDP-forming) activity	7/805	28/10951	0.00340968	0.0202687	102619893/102629226/102619086/102616000/102606902/102621871/102618794	LOC102619893/LOC102629226/LOC102619086/LOC102616000/LOC102606902/LOC102621871/LOC102618794	7	1	102618794	6	102619893/102629226/102619086/102616000/102606902/102621871
65	MF	GO:0022857	transmembrane transporter activity	44/805	396/10951	0.0037392	0.0216267	102620675/102615246/102607167/102624252/102627766/102627464/102630030/102618308/102629938/4271229/102614160/102611571/102629427/102610185/102607988/102626518/102617897/102607567/102623874/102626944/102623117/102619944/102628785/102630780/102623977/102609502/102612582/102613707/102628292/112495562/112495546/102608735/102626100/102619300/102608441/102611333/102621356/107178347/102621247/102622412/1…	LOC102620675/LOC102615246/LOC102607167/LOC102624252/LOC102627766/LOC102627464/LOC102630030/LOC102618308/LOC102629938/atpF/LOC102614160/LOC102611571/LOC102629427/LOC102610185/LOC102607988/LOC102626518/LOC102617897/LOC102607567/LOC102623874/LOC102626944/LOC102623117/LOC102619944/LOC102628785/LOC102630780/LOC102623977/LOC102609502/LOC102612582/LOC102613707/LOC102628292/LOC112495562/LOC112495546/LOC1…	44	19	102620675/102615246/102627766/102627464/102630030/4271229/102614160/102617897/102623874/102626944/102619944/102628785/102630780/102628292/112495562/112495546/102608735/102619300/102608441	25	102607167/102624252/102618308/102629938/102611571/102629427/102610185/102607988/102626518/102607567/102623117/102623977/102609502/102612582/102613707/102626100/102611333/102621356/107178347/102621247/102622412/102621957/102617435/novel.295/102628093
66	MF	GO:0004970	ionotropic glutamate receptor activity	5/805	16/10951	0.00467363	0.0222257	112495562/102608735/102619300/102608441/102621247	LOC112495562/LOC102608735/LOC102619300/LOC102608441/LOC102621247	5	4	112495562/102608735/102619300/102608441	1	102621247
67	MF	GO:0005230	extracellular ligand-gated ion channel activity	5/805	16/10951	0.00467363	0.0222257	112495562/102608735/102619300/102608441/102621247	LOC112495562/LOC102608735/LOC102619300/LOC102608441/LOC102621247	5	4	112495562/102608735/102619300/102608441	1	102621247
68	MF	GO:0008066	glutamate receptor activity	5/805	16/10951	0.00467363	0.0222257	112495562/102608735/102619300/102608441/102621247	LOC112495562/LOC102608735/LOC102619300/LOC102608441/LOC102621247	5	4	112495562/102608735/102619300/102608441	1	102621247
69	MF	GO:0015276	ligand-gated ion channel activity	5/805	16/10951	0.00467363	0.0222257	112495562/102608735/102619300/102608441/102621247	LOC112495562/LOC102608735/LOC102619300/LOC102608441/LOC102621247	5	4	112495562/102608735/102619300/102608441	1	102621247
70	MF	GO:0022824	transmitter-gated ion channel activity	5/805	16/10951	0.00467363	0.0222257	112495562/102608735/102619300/102608441/102621247	LOC112495562/LOC102608735/LOC102619300/LOC102608441/LOC102621247	5	4	112495562/102608735/102619300/102608441	1	102621247
71	MF	GO:0022834	ligand-gated channel activity	5/805	16/10951	0.00467363	0.0222257	112495562/102608735/102619300/102608441/102621247	LOC112495562/LOC102608735/LOC102619300/LOC102608441/LOC102621247	5	4	112495562/102608735/102619300/102608441	1	102621247
72	MF	GO:0022835	transmitter-gated channel activity	5/805	16/10951	0.00467363	0.0222257	112495562/102608735/102619300/102608441/102621247	LOC112495562/LOC102608735/LOC102619300/LOC102608441/LOC102621247	5	4	112495562/102608735/102619300/102608441	1	102621247
73	MF	GO:0030594	neurotransmitter receptor activity	5/805	16/10951	0.00467363	0.0222257	112495562/102608735/102619300/102608441/102621247	LOC112495562/LOC102608735/LOC102619300/LOC102608441/LOC102621247	5	4	112495562/102608735/102619300/102608441	1	102621247
74	MF	GO:0016667	oxidoreductase activity, acting on a sulfur group of donors	10/805	57/10951	0.00796923	0.0370742	102608721/102608431/102631303/102607358/102622324/102618645/102606782/102606911/102620618/102630568	LOC102608721/LOC102608431/LOC102631303/LOC102607358/LOC102622324/LOC102618645/LOC102606782/LOC102606911/LOC102620618/LOC102630568	10	5	102608721/102608431/102631303/102618645/102620618	5	102607358/102622324/102606782/102606911/102630568
75	MF	GO:0004888	transmembrane signaling receptor activity	5/805	19/10951	0.0103501	0.0471261	112495562/102608735/102619300/102608441/102621247	LOC112495562/LOC102608735/LOC102619300/LOC102608441/LOC102621247	5	4	112495562/102608735/102619300/102608441	1	102621247
	Total									1316	472		844
‘Eureka’ lemon - Late stage
1	CC	GO:0005618	cell wall	15/270	54/2312	0.000869861	0.0243561	102624576/102626683/102630292/102627351/102627322/102614454/102613907/102614801/102608350/102609979/102625023/102630992/102609650/102626812/102628875	LOC102624576/LOC102626683/LOC102630292/LOC102627351/LOC102627322/LOC102614454/LOC102613907/LOC102614801/LOC102608350/LOC102609979/LOC102625023/LOC102630992/LOC102609650/LOC102626812/LOC102628875	15	2	102627351/102627322	13	102624576/102626683/102630292/102614454/102613907/102614801/102608350/102609979/102625023/102630992/102609650/102626812/102628875
2	CC	GO:0030312	external encapsulating structure	15/270	54/2312	0.000869861	0.0243561	102624576/102626683/102630292/102627351/102627322/102614454/102613907/102614801/102608350/102609979/102625023/102630992/102609650/102626812/102628875	LOC102624576/LOC102626683/LOC102630292/LOC102627351/LOC102627322/LOC102614454/LOC102613907/LOC102614801/LOC102608350/LOC102609979/LOC102625023/LOC102630992/LOC102609650/LOC102626812/LOC102628875	15	2	102627351/102627322	13	102624576/102626683/102630292/102614454/102613907/102614801/102608350/102609979/102625023/102630992/102609650/102626812/102628875
3	MF	GO:0020037	heme binding	91/1381	306/10858	1.14344e-15	2.54877e-13	102631301/102616866/102619984/102578046/102620707/102626501/102623100/102616714/102578025/102624248/102608813/102630988/102620909/102630766/102626273/102612547/102613870/102609658/102627840/102611200/102615025/102621654/102609630/102622791/102615778/102611652/107175896/102619882/102620699/102614285/102612848/102613470/102620426/102623372/102625757/102623486/102614590/102620585/102610449/102630066…	LOC102631301/LOC102616866/LOC102619984/HPL/LOC102620707/LOC102626501/LOC102623100/LOC102616714/AOS/LOC102624248/LOC102608813/LOC102630988/LOC102620909/LOC102630766/LOC102626273/LOC102612547/LOC102613870/LOC102609658/LOC102627840/LOC102611200/LOC102615025/LOC102621654/LOC102609630/LOC102622791/LOC102615778/LOC102611652/LOC107175896/LOC102619882/LOC102620699/LOC102614285/LOC102612848/CYP707A1/LOC10…	91	53	102619984/102578046/102620707/102626501/102623100/102616714/102578025/102624248/102608813/102630766/102626273/102612547/102613870/102609658/102621654/102622791/102611652/102619882/102620699/102612848/102613470/102620426/102623372/102625757/102623486/102630066/102620369/102616423/102629822/102609505/102630188/102610480/102614058/107174216/102577934/102629543/102611532/102620060/102616792/102620622…	38	102631301/102616866/102630988/102620909/102627840/102611200/102615025/102609630/102615778/107175896/102614285/102614590/102620585/102610449/112496323/102613105/102617567/102621849/102610093/102607841/102627847/102620525/102628671/102630558/102614517/102631310/102621985/102628705/102613788/102617846/102610380/102625685/102613265/102608175/107177193/112498673/102618243/102625415
4	MF	GO:0046906	tetrapyrrole binding	91/1381	309/10858	2.226e-15	2.54877e-13	102631301/102616866/102619984/102578046/102620707/102626501/102623100/102616714/102578025/102624248/102608813/102630988/102620909/102630766/102626273/102612547/102613870/102609658/102627840/102611200/102615025/102621654/102609630/102622791/102615778/102611652/107175896/102619882/102620699/102614285/102612848/102613470/102620426/102623372/102625757/102623486/102614590/102620585/102610449/102630066…	LOC102631301/LOC102616866/LOC102619984/HPL/LOC102620707/LOC102626501/LOC102623100/LOC102616714/AOS/LOC102624248/LOC102608813/LOC102630988/LOC102620909/LOC102630766/LOC102626273/LOC102612547/LOC102613870/LOC102609658/LOC102627840/LOC102611200/LOC102615025/LOC102621654/LOC102609630/LOC102622791/LOC102615778/LOC102611652/LOC107175896/LOC102619882/LOC102620699/LOC102614285/LOC102612848/CYP707A1/LOC10…	91	53	102619984/102578046/102620707/102626501/102623100/102616714/102578025/102624248/102608813/102630766/102626273/102612547/102613870/102609658/102621654/102622791/102611652/102619882/102620699/102612848/102613470/102620426/102623372/102625757/102623486/102630066/102620369/102616423/102629822/102609505/102630188/102610480/102614058/107174216/102577934/102629543/102611532/102620060/102616792/102620622…	38	102631301/102616866/102630988/102620909/102627840/102611200/102615025/102609630/102615778/107175896/102614285/102614590/102620585/102610449/112496323/102613105/102617567/102621849/102610093/102607841/102627847/102620525/102628671/102630558/102614517/102631310/102621985/102628705/102613788/102617846/102610380/102625685/102613265/102608175/107177193/112498673/102618243/102625415
5	MF	GO:0016705	oxidoreductase activity, acting on paired donors, with incorporation or reduction of molecular oxygen	73/1381	266/10858	5.82469e-11	4.44618e-09	102619984/102578046/102620707/102626501/102627239/102623100/102578025/102624248/102608813/102620909/102626273/102612547/102613870/102609658/102627840/102611200/102615025/102612047/102621654/102609630/102622791/102611652/107175896/102619882/102620699/102614285/102612848/102613470/102620426/102618674/102623372/102623486/102614590/102620585/102610449/102630066/102620369/102616423/112496323/102613105…	LOC102619984/HPL/LOC102620707/LOC102626501/LOC102627239/LOC102623100/AOS/LOC102624248/LOC102608813/LOC102620909/LOC102626273/LOC102612547/LOC102613870/LOC102609658/LOC102627840/LOC102611200/LOC102615025/LOC102612047/LOC102621654/LOC102609630/LOC102622791/LOC102611652/LOC107175896/LOC102619882/LOC102620699/LOC102614285/LOC102612848/CYP707A1/LOC102620426/LOC102618674/LOC102623372/LOC102623486/LOC10…	73	43	102619984/102578046/102620707/102626501/102627239/102623100/102578025/102624248/102608813/102626273/102612547/102613870/102609658/102612047/102621654/102622791/102611652/102619882/102620699/102612848/102613470/102620426/102623372/102623486/102630066/102620369/102616423/102629822/102609505/102610480/102614058/102577934/102629543/102620060/102620622/102617186/102618601/102621971/102624911/102620279…	30	102620909/102627840/102611200/102615025/102609630/107175896/102614285/102618674/102614590/102620585/102610449/112496323/102613105/102617567/102621849/102610093/102607841/102627847/102628671/102611163/102614730/102628705/102613788/102610380/102625685/102613265/107177193/112498673/102618243/102625415
6	MF	GO:0003700	DNA binding transcription factor activity	77/1381	293/10858	1.67167e-10	9.57034e-09	102621617/102616520/102620218/102625075/102620280/102620157/102621823/102612245/102613522/102610536/102611538/102614391/102627474/102614503/102617860/102623354/102616268/102622241/102615136/102623184/102630560/102629193/102614924/102608488/102627433/102625493/102626300/102607530/102628286/102630037/102617350/102628407/102618338/102625681/102612965/102621416/102621886/102608237/102626219/102627570…	LOC102621617/LOC102616520/LOC102620218/LOC102625075/LOC102620280/LOC102620157/LOC102621823/LOC102612245/LOC102613522/LOC102610536/LOC102611538/LOC102614391/LOC102627474/LOC102614503/LOC102617860/LOC102623354/LOC102616268/LOC102622241/LOC102615136/LOC102623184/LOC102630560/LOC102629193/LOC102614924/LOC102608488/LOC102627433/LOC102625493/LOC102626300/LOC102607530/LOC102628286/LOC102630037/LOC102617…	77	61	102621617/102616520/102620218/102625075/102620280/102621823/102612245/102613522/102610536/102611538/102614391/102627474/102614503/102623354/102616268/102622241/102615136/102623184/102614924/102608488/102627433/102625493/102607530/102628286/102630037/102617350/102628407/102618338/102612965/102621416/102621886/102608237/102626219/102627570/102627894/102614159/102625076/102615785/102614115/102619043…	16	102620157/102617860/102630560/102629193/102626300/102625681/102621401/102620575/102619676/102627975/102629569/102611994/102608752/102629603/102606748/102623361
7	MF	GO:0005506	iron ion binding	71/1381	268/10858	5.95873e-10	2.7291e-08	102619984/102578046/102620707/102626501/102623100/102626899/102578025/102624248/102608813/102620909/102615169/102626273/102612547/102613870/102609658/102627840/102611200/102615025/102612047/102621654/102609630/102622791/102611652/107175896/102619882/102620699/102614285/102612848/102613470/102620426/102623372/102623486/102614590/102620585/102610449/102630066/102620369/102616423/112496323/102613105…	LOC102619984/HPL/LOC102620707/LOC102626501/LOC102623100/LOC102626899/AOS/LOC102624248/LOC102608813/LOC102620909/LOC102615169/LOC102626273/LOC102612547/LOC102613870/LOC102609658/LOC102627840/LOC102611200/LOC102615025/LOC102612047/LOC102621654/LOC102609630/LOC102622791/LOC102611652/LOC107175896/LOC102619882/LOC102620699/LOC102614285/LOC102612848/CYP707A1/LOC102620426/LOC102623372/LOC102623486/LOC10…	71	42	102619984/102578046/102620707/102626501/102623100/102626899/102578025/102624248/102608813/102626273/102612547/102613870/102609658/102612047/102621654/102622791/102611652/102619882/102620699/102612848/102613470/102620426/102623372/102623486/102630066/102620369/102616423/102629822/102609505/102610480/102614058/102577934/102629543/102620060/102620622/102617186/102621971/102624911/102620279/102607660…	29	102620909/102615169/102627840/102611200/102615025/102609630/107175896/102614285/102614590/102620585/102610449/112496323/102613105/102617567/102621849/102610093/102610181/102607841/102627847/102628671/102628705/102613788/102610380/102625685/102613265/107177193/112498673/102618243/102625415
8	MF	GO:0140110	transcription regulator activity	77/1381	320/10858	1.2625e-08	4.81853e-07	102621617/102616520/102620218/102625075/102620280/102620157/102621823/102612245/102613522/102610536/102611538/102614391/102627474/102614503/102617860/102623354/102616268/102622241/102615136/102623184/102630560/102629193/102614924/102608488/102627433/102625493/102626300/102607530/102628286/102630037/102617350/102628407/102618338/102625681/102612965/102621416/102621886/102608237/102626219/102627570…	LOC102621617/LOC102616520/LOC102620218/LOC102625075/LOC102620280/LOC102620157/LOC102621823/LOC102612245/LOC102613522/LOC102610536/LOC102611538/LOC102614391/LOC102627474/LOC102614503/LOC102617860/LOC102623354/LOC102616268/LOC102622241/LOC102615136/LOC102623184/LOC102630560/LOC102629193/LOC102614924/LOC102608488/LOC102627433/LOC102625493/LOC102626300/LOC102607530/LOC102628286/LOC102630037/LOC102617…	77	61	102621617/102616520/102620218/102625075/102620280/102621823/102612245/102613522/102610536/102611538/102614391/102627474/102614503/102623354/102616268/102622241/102615136/102623184/102614924/102608488/102627433/102625493/102607530/102628286/102630037/102617350/102628407/102618338/102612965/102621416/102621886/102608237/102626219/102627570/102627894/102614159/102625076/102615785/102614115/102619043…	16	102620157/102617860/102630560/102629193/102626300/102625681/102621401/102620575/102619676/102627975/102629569/102611994/102608752/102629603/102606748/102623361
9	MF	GO:0004601	peroxidase activity	24/1381	69/10858	1.99233e-06	6.47535e-05	102631301/102616866/102610069/102630988/102615778/102625757/102630188/107174216/102620525/102611532/102610370/102630558/102614517/102631310/102621985/102610448/102617846/102608175/102614803/102617468/102616720/102629002/102620208/102627290	LOC102631301/LOC102616866/LOC102610069/LOC102630988/LOC102615778/LOC102625757/LOC102630188/LOC107174216/LOC102620525/LOC102611532/LOC102610370/LOC102630558/LOC102614517/LOC102631310/LOC102621985/LOC102610448/LOC102617846/LOC102608175/LOC102614803/LOC102617468/LOC102616720/LOC102629002/LOC102620208/LOC102627290	24	13	102610069/102625757/102630188/107174216/102611532/102610370/102610448/102614803/102617468/102616720/102629002/102620208/102627290	11	102631301/102616866/102630988/102615778/102620525/102630558/102614517/102631310/102621985/102617846/102608175
10	MF	GO:0016209	antioxidant activity	25/1381	74/10858	2.26213e-06	6.47535e-05	102631301/102616866/102612585/102610069/102630988/102615778/102625757/102630188/107174216/102620525/102611532/102610370/102630558/102614517/102631310/102621985/102610448/102617846/102608175/102614803/102617468/102616720/102629002/102620208/102627290	LOC102631301/LOC102616866/LOC102612585/LOC102610069/LOC102630988/LOC102615778/LOC102625757/LOC102630188/LOC107174216/LOC102620525/LOC102611532/LOC102610370/LOC102630558/LOC102614517/LOC102631310/LOC102621985/LOC102610448/LOC102617846/LOC102608175/LOC102614803/LOC102617468/LOC102616720/LOC102629002/LOC102620208/LOC102627290	25	13	102610069/102625757/102630188/107174216/102611532/102610370/102610448/102614803/102617468/102616720/102629002/102620208/102627290	12	102631301/102616866/102612585/102630988/102615778/102620525/102630558/102614517/102631310/102621985/102617846/102608175
11	MF	GO:0016684	oxidoreductase activity, acting on peroxide as acceptor	24/1381	70/10858	2.67039e-06	6.79466e-05	102631301/102616866/102610069/102630988/102615778/102625757/102630188/107174216/102620525/102611532/102610370/102630558/102614517/102631310/102621985/102610448/102617846/102608175/102614803/102617468/102616720/102629002/102620208/102627290	LOC102631301/LOC102616866/LOC102610069/LOC102630988/LOC102615778/LOC102625757/LOC102630188/LOC107174216/LOC102620525/LOC102611532/LOC102610370/LOC102630558/LOC102614517/LOC102631310/LOC102621985/LOC102610448/LOC102617846/LOC102608175/LOC102614803/LOC102617468/LOC102616720/LOC102629002/LOC102620208/LOC102627290	24	13	102610069/102625757/102630188/107174216/102611532/102610370/102610448/102614803/102617468/102616720/102629002/102620208/102627290	11	102631301/102616866/102630988/102615778/102620525/102630558/102614517/102631310/102621985/102617846/102608175
12	MF	GO:0022857	transmembrane transporter activity	80/1381	384/10858	3.88068e-06	8.88676e-05	102620675/102622604/102610126/102616424/102616135/102609409/102616643/102618233/102611032/102609323/102618052/102628773/102617941/102615021/102617757/102612150/102628413/102627813/102612307/107175173/102627423/102624252/102616065/102621578/102627766/102621609/102620957/102624947/102609709/107175176/102620962/102609882/102615246/102619944/102616145/102630566/102613142/102630960/102626554/102612646…	LOC102620675/LOC102622604/LOC102610126/LOC102616424/LOC102616135/LOC102609409/LOC102616643/LOC102618233/LOC102611032/LOC102609323/LOC102618052/LOC102628773/LOC102617941/LOC102615021/LOC102617757/LOC102612150/LOC102628413/LOC102627813/LOC102612307/LOC107175173/LOC102627423/LOC102624252/LOC102616065/LOC102621578/LOC102627766/LOC102621609/LOC102620957/LOC102624947/LOC102609709/LOC107175176/LOC102620…	80	55	102620675/102622604/102610126/102616424/102616135/102616643/102618233/102611032/102609323/102618052/102628773/102617941/102615021/102617757/102628413/107175173/102627423/102616065/102621578/102627766/102621609/102620957/102624947/107175176/102620962/102615246/102619944/102616145/102630566/102626554/102612646/102618513/102630030/102614042/102619352/102621442/102613864/102620992/102609058/102629938…	25	102609409/102612150/102627813/102612307/102624252/102609709/102609882/102613142/102630960/102628338/102629319/102608591/102621356/107178347/102629427/102629098/102617575/112495546/102623117/102626100/102607988/102621496/102627720/102615205/102608126
13	MF	GO:0043565	sequence-specific DNA binding	40/1381	165/10858	3.32915e-05	0.00069307	102621617/102625075/102620280/102620157/102621823/102612245/102613522/102614503/102617860/102623354/102616268/102615136/102629193/102614924/102608488/102626300/102607530/102628286/102628407/102621416/102621886/102608237/102626219/102627570/102627894/102625076/102619043/102631232/102624091/102609342/102627975/102608921/102608752/102628632/102606748/102629968/102620550/102623361/102609272/107178372	LOC102621617/LOC102625075/LOC102620280/LOC102620157/LOC102621823/LOC102612245/LOC102613522/LOC102614503/LOC102617860/LOC102623354/LOC102616268/LOC102615136/LOC102629193/LOC102614924/LOC102608488/LOC102626300/LOC102607530/LOC102628286/LOC102628407/LOC102621416/LOC102621886/LOC102608237/LOC102626219/LOC102627570/LOC102627894/LOC102625076/LOC102619043/LOC102631232/LOC102624091/LOC102609342/LOC102627…	40	32	102621617/102625075/102620280/102621823/102612245/102613522/102614503/102623354/102616268/102615136/102614924/102608488/102607530/102628286/102628407/102621416/102621886/102608237/102626219/102627570/102627894/102625076/102619043/102631232/102624091/102609342/102608921/102628632/102629968/102620550/102609272/107178372	8	102620157/102617860/102629193/102626300/102627975/102608752/102606748/102623361
14	MF	GO:0010333	terpene synthase activity	16/1381	43/10858	3.90534e-05	0.00074527	102618658/102610978/102625123/102606641/102617431/102615273/102620757/102617908/102617218/102622256/102620897/102612861/102614425/102624463/102619794/102624299	LOC102618658/LOC102610978/LOC102625123/LOC102606641/LOC102617431/LOC102615273/LOC102620757/LOC102617908/LOC102617218/LOC102622256/LOC102620897/LOC102612861/LOC102614425/LOC102624463/LOC102619794/LOC102624299	16	7	102618658/102625123/102617431/102615273/102620757/102617908/102624463	9	102610978/102606641/102617218/102622256/102620897/102612861/102614425/102619794/102624299
15	MF	GO:0016838	carbon-oxygen lyase activity, acting on phosphates	16/1381	45/10858	7.42602e-05	0.00130812	102618658/102610978/102625123/102606641/102617431/102615273/102620757/102617908/102617218/102622256/102620897/102612861/102614425/102624463/102619794/102624299	LOC102618658/LOC102610978/LOC102625123/LOC102606641/LOC102617431/LOC102615273/LOC102620757/LOC102617908/LOC102617218/LOC102622256/LOC102620897/LOC102612861/LOC102614425/LOC102624463/LOC102619794/LOC102624299	16	7	102618658/102625123/102617431/102615273/102620757/102617908/102624463	9	102610978/102606641/102617218/102622256/102620897/102612861/102614425/102619794/102624299
16	MF	GO:0015238	drug transmembrane transporter activity	18/1381	57/10858	0.000157351	0.00256611	102622604/102628773/102615021/107175173/102624252/107175176/102620962/102619944/102630566/102612646/102621442/102623553/102617575/102623117/102607988/102621496/102608126/102613707	LOC102622604/LOC102628773/LOC102615021/LOC107175173/LOC102624252/LOC107175176/LOC102620962/LOC102619944/LOC102630566/LOC102612646/LOC102621442/LOC102623553/LOC102617575/LOC102623117/LOC102607988/LOC102621496/LOC102608126/LOC102613707	18	12	102622604/102628773/102615021/107175173/107175176/102620962/102619944/102630566/102612646/102621442/102623553/102613707	6	102624252/102617575/102623117/102607988/102621496/102608126
17	MF	GO:0051213	dioxygenase activity	11/1381	26/10858	0.000168086	0.00256611	102614914/102612995/102622489/102625710/102624829/102621545/102612047/102626288/102629656/102609978/102625429	LOC102614914/LOC102612995/LOC102622489/LOC102625710/LOC102624829/LOC102621545/LOC102612047/LOC102626288/LOC102629656/LOC102609978/LOC102625429	11	9	102614914/102622489/102625710/102621545/102612047/102626288/102629656/102609978/102625429	2	102612995/102624829
18	MF	GO:0022804	active transmembrane transporter activity	34/1381	145/10858	0.00024997	0.00357769	102622604/102609409/102616643/102618233/102628773/102615021/102617757/102612150/102612307/107175173/102627423/102624252/102620957/107175176/102620962/102609882/102615246/102619944/102630566/102613142/102630960/102626554/102612646/102618513/102621442/102623553/102617575/102623117/102626100/102607988/102621496/novel.237/102608126/102613707	LOC102622604/LOC102609409/LOC102616643/LOC102618233/LOC102628773/LOC102615021/LOC102617757/LOC102612150/LOC102612307/LOC107175173/LOC102627423/LOC102624252/LOC102620957/LOC107175176/LOC102620962/LOC102609882/LOC102615246/LOC102619944/LOC102630566/LOC102613142/LOC102630960/LOC102626554/LOC102612646/LOC102618513/LOC102621442/LOC102623553/LOC102617575/LOC102623117/LOC102626100/LOC102607988/LOC102621…	34	21	102622604/102616643/102618233/102628773/102615021/102617757/107175173/102627423/102620957/107175176/102620962/102615246/102619944/102630566/102626554/102612646/102618513/102621442/102623553/novel.237/102613707	13	102609409/102612150/102612307/102624252/102609882/102613142/102630960/102617575/102623117/102626100/102607988/102621496/102608126
19	MF	GO:0016702	oxidoreductase activity, acting on single donors with incorporation of molecular oxygen, incorporation of two atoms of oxygen	10/1381	24/10858	0.000387323	0.00521746	102614914/102612995/102622489/102625710/102624829/102621545/102626288/102629656/102609978/102625429	LOC102614914/LOC102612995/LOC102622489/LOC102625710/LOC102624829/LOC102621545/LOC102626288/LOC102629656/LOC102609978/LOC102625429	10	8	102614914/102622489/102625710/102621545/102626288/102629656/102609978/102625429	2	102612995/102624829
20	MF	GO:0005507	copper ion binding	13/1381	38/10858	0.000535968	0.00681871	102620940/102627565/102614350/102622522/102610793/102612373/102610433/102628991/102627891/102609228/102631275/102625298/102611095	LOC102620940/LOC102627565/LOC102614350/LOC102622522/LOC102610793/LOC102612373/LOC102610433/LOC102628991/LOC102627891/LOC102609228/LOC102631275/LOC102625298/LOC102611095	13	2	102627565/102631275	11	102620940/102614350/102622522/102610793/102612373/102610433/102628991/102627891/102609228/102625298/102611095
21	MF	GO:0016747	transferase activity, transferring acyl groups other than amino-acyl groups	38/1381	175/10858	0.000575895	0.00694106	102614940/102627276/102614123/102613293/102613136/102611338/102627644/102616762/102627030/102608065/102616815/102629948/102618731/102613124/102618016/102606780/102611900/102629630/102628323/107176227/102608289/102621641/102628373/102613222/102617884/102616936/107177502/102618363/102617526/102622917/102612612/102617991/102619283/102613821/102614899/102615677/102613801/102611960	LOC102614940/LOC102627276/LOC102614123/LOC102613293/LOC102613136/LOC102611338/LOC102627644/LOC102616762/LOC102627030/LOC102608065/LOC102616815/LOC102629948/LOC102618731/LOC102613124/LOC102618016/LOC102606780/LOC102611900/LOC102629630/LOC102628323/LOC107176227/LOC102608289/LOC102621641/LOC102628373/LOC102613222/LOC102617884/LOC102616936/LOC107177502/LOC102618363/LOC102617526/LOC102622917/LOC102612…	38	20	102614940/102627276/102614123/102611338/102629948/102618731/102613124/102618016/102611900/102628323/107176227/102613222/102618363/102612612/102619283/102613821/102614899/102615677/102613801/102611960	18	102613293/102613136/102627644/102616762/102627030/102608065/102616815/102606780/102629630/102608289/102621641/102628373/102617884/102616936/107177502/102617526/102622917/102617991
22	MF	GO:0000287	magnesium ion binding	20/1381	76/10858	0.00100799	0.0115415	102610613/102618658/102610978/102625123/102612172/102606641/102617431/102615273/102618099/102620757/102617908/102617218/102620014/102622256/102620897/102612861/102614425/102624463/102619794/102624299	LOC102610613/LOC102618658/LOC102610978/LOC102625123/LOC102612172/LOC102606641/LOC102617431/LOC102615273/LOC102618099/LOC102620757/LOC102617908/LOC102617218/LOC102620014/LOC102622256/LOC102620897/LOC102612861/LOC102614425/LOC102624463/LOC102619794/LOC102624299	20	11	102610613/102618658/102625123/102612172/102617431/102615273/102618099/102620757/102617908/102620014/102624463	9	102610978/102606641/102617218/102622256/102620897/102612861/102614425/102619794/102624299
23	MF	GO:0050660	flavin adenine dinucleotide binding	23/1381	93/10858	0.00111279	0.0121347	102618959/102622692/102618829/102630146/102628004/102613827/102629671/102618663/102611970/102625546/102630907/102612267/102613980/102630071/102614730/102618577/102613995/102611397/102629987/102613738/102612944/102611629/102607740	LOC102618959/LOC102622692/LOC102618829/LOC102630146/LOC102628004/LOC102613827/LOC102629671/LOC102618663/LOC102611970/LOC102625546/LOC102630907/LOC102612267/LOC102613980/LOC102630071/LOC102614730/LOC102618577/LOC102613995/LOC102611397/LOC102629987/LOC102613738/LOC102612944/LOC102611629/LOC102607740	23	5	102618959/102622692/102613827/102629987/102612944	18	102618829/102630146/102628004/102629671/102618663/102611970/102625546/102630907/102612267/102613980/102630071/102614730/102618577/102613995/102611397/102613738/102611629/102607740
24	MF	GO:0016746	transferase activity, transferring acyl groups	43/1381	213/10858	0.00127345	0.0132555	102614940/102627276/102614123/102613293/102613136/102617099/102611338/102627644/102616762/102627030/102608065/102616815/102629948/102618731/102613124/102625594/102618016/102606780/102611900/102629630/102628323/107176227/102608289/102621641/102619627/102614224/102628373/102613222/102617884/102616936/107177502/102618363/102626992/102617526/102622917/102612612/102617991/102619283/102613821/102614899…	LOC102614940/LOC102627276/LOC102614123/LOC102613293/LOC102613136/LOC102617099/LOC102611338/LOC102627644/LOC102616762/LOC102627030/LOC102608065/LOC102616815/LOC102629948/LOC102618731/LOC102613124/LOC102625594/LOC102618016/LOC102606780/LOC102611900/LOC102629630/LOC102628323/LOC107176227/LOC102608289/LOC102621641/LOC102619627/LOC102614224/LOC102628373/LOC102613222/LOC102617884/LOC102616936/LOC107177…	43	22	102614940/102627276/102614123/102611338/102629948/102618731/102613124/102618016/102611900/102628323/107176227/102614224/102613222/102618363/102626992/102612612/102619283/102613821/102614899/102615677/102613801/102611960	21	102613293/102613136/102617099/102627644/102616762/102627030/102608065/102616815/102625594/102606780/102629630/102608289/102621641/102619627/102628373/102617884/102616936/107177502/102617526/102622917/102617991
25	MF	GO:0004553	hydrolase activity, hydrolyzing O-glycosyl compounds	49/1381	257/10858	0.00218988	0.0211049	102614248/102577946/102577989/102630289/112495494/102624592/102608554/102621775/102628296/102624960/102618856/102626061/102607038/102627351/102612086/102627322/102613963/102624507/102624782/102625495/102620339/102614404/102630889/102617819/102612268/102613112/102608623/102623680/novel.754/102607677/102613393/102613907/102613523/102608350/102629675/102609979/102618640/102630992/102623777/102618390…	LOC102614248/LOC102577946/LOC102577989/LOC102630289/LOC112495494/LOC102624592/LOC102608554/LOC102621775/LOC102628296/LOC102624960/LOC102618856/LOC102626061/LOC102607038/LOC102627351/LOC102612086/LOC102627322/LOC102613963/LOC102624507/LOC102624782/LOC102625495/LOC102620339/LOC102614404/LOC102630889/LOC102617819/LOC102612268/LOC102613112/LOC102608623/LOC102623680/-/LOC102607677/LOC102613393/LOC1026…	49	23	102614248/102577946/102577989/102630289/112495494/102624592/102608554/102621775/102628296/102618856/102607038/102627351/102627322/102613963/102625495/102620339/102617819/102608623/102623680/novel.754/102613523/102618640/102613237	26	102624960/102626061/102612086/102624507/102624782/102614404/102630889/102612268/102613112/102607677/102613393/102613907/102608350/102629675/102609979/102630992/102623777/102618390/102621131/102612311/102628485/102612303/102628875/102612006/102627558/102623352
26	MF	GO:0016798	hydrolase activity, acting on glycosyl bonds	51/1381	270/10858	0.00221187	0.0211049	102614248/102577946/102577989/102630289/112495494/102624592/102608554/102621775/102628296/102624960/102618856/102626061/102607038/102627351/102612086/102627322/102613963/102624507/102624782/102625495/102620339/102614404/102630889/102617819/102612268/102613112/102608623/102623680/novel.754/102607677/102613393/102627575/102613907/102613523/102608350/102629675/102609979/102618640/102630992/102623777…	LOC102614248/LOC102577946/LOC102577989/LOC102630289/LOC112495494/LOC102624592/LOC102608554/LOC102621775/LOC102628296/LOC102624960/LOC102618856/LOC102626061/LOC102607038/LOC102627351/LOC102612086/LOC102627322/LOC102613963/LOC102624507/LOC102624782/LOC102625495/LOC102620339/LOC102614404/LOC102630889/LOC102617819/LOC102612268/LOC102613112/LOC102608623/LOC102623680/-/LOC102607677/LOC102613393/LOC1026…	51	23	102614248/102577946/102577989/102630289/112495494/102624592/102608554/102621775/102628296/102618856/102607038/102627351/102627322/102613963/102625495/102620339/102617819/102608623/102623680/novel.754/102613523/102618640/102613237	28	102624960/102626061/102612086/102624507/102624782/102614404/102630889/102612268/102613112/102607677/102613393/102627575/102613907/102608350/102629675/102609979/102630992/102623777/102618390/102621131/102612311/102621461/102628485/102612303/102628875/102612006/102627558/102623352
27	MF	GO:0015297	antiporter activity	20/1381	82/10858	0.00272044	0.0249192	102622604/102628773/102615021/107175173/102624252/107175176/102620962/102619944/102630566/102630960/102626554/102612646/102621442/102623553/102617575/102623117/102607988/102621496/102608126/102613707	LOC102622604/LOC102628773/LOC102615021/LOC107175173/LOC102624252/LOC107175176/LOC102620962/LOC102619944/LOC102630566/LOC102630960/LOC102626554/LOC102612646/LOC102621442/LOC102623553/LOC102617575/LOC102623117/LOC102607988/LOC102621496/LOC102608126/LOC102613707	20	13	102622604/102628773/102615021/107175173/107175176/102620962/102619944/102630566/102626554/102612646/102621442/102623553/102613707	7	102624252/102630960/102617575/102623117/102607988/102621496/102608126
28	MF	GO:0016701	oxidoreductase activity, acting on single donors with incorporation of molecular oxygen	11/1381	35/10858	0.00306664	0.02701	102614914/102612995/102622489/102625710/102626080/102624829/102621545/102626288/102629656/102609978/102625429	LOC102614914/LOC102612995/LOC102622489/LOC102625710/LOC102626080/LOC102624829/LOC102621545/LOC102626288/LOC102629656/LOC102609978/LOC102625429	11	9	102614914/102622489/102625710/102626080/102621545/102626288/102629656/102609978/102625429	2	102612995/102624829
29	MF	GO:0042626	ATPase activity, coupled to transmembrane movement of substances	14/1381	53/10858	0.00531363	0.0434579	102609409/102616643/102618233/102617757/102612150/102612307/102627423/102620957/102609882/102615246/102613142/102618513/102626100/novel.237	LOC102609409/LOC102616643/LOC102618233/LOC102617757/LOC102612150/LOC102612307/LOC102627423/LOC102620957/LOC102609882/LOC102615246/LOC102613142/LOC102618513/LOC102626100/-	14	8	102616643/102618233/102617757/102627423/102620957/102615246/102618513/novel.237	6	102609409/102612150/102612307/102609882/102613142/102626100
30	MF	GO:0043492	ATPase activity, coupled to movement of substances	14/1381	53/10858	0.00531363	0.0434579	102609409/102616643/102618233/102617757/102612150/102612307/102627423/102620957/102609882/102615246/102613142/102618513/102626100/novel.237	LOC102609409/LOC102616643/LOC102618233/LOC102617757/LOC102612150/LOC102612307/LOC102627423/LOC102620957/LOC102609882/LOC102615246/LOC102613142/LOC102618513/LOC102626100/-	14	8	102616643/102618233/102617757/102627423/102620957/102615246/102618513/novel.237	6	102609409/102612150/102612307/102609882/102613142/102626100
	Total									1104	651		453
‘Shatian’ pomelo - Early stage
1	BP	GO:0006928	movement of cell or subcellular component	18/373	47/6666	1.9781e-11	2.23525e-09	102630092/102611671/102619187/102620602/102623428/102616405/102615914/102616827/102609642/102620985/102613143/102618816/102618774/102619026/102619211/102616504/102608855/102608042	LOC102630092/LOC102611671/LOC102619187/LOC102620602/LOC102623428/LOC102616405/LOC102615914/LOC102616827/LOC102609642/LOC102620985/LOC102613143/LOC102618816/LOC102618774/LOC102619026/LOC102619211/LOC102616504/LOC102608855/LOC102608042	18	17	102611671/102619187/102620602/102623428/102616405/102615914/102616827/102609642/102620985/102613143/102618816/102618774/102619026/102619211/102616504/102608855/102608042	1	102630092
2	BP	GO:0007018	microtubule-based movement	18/373	47/6666	1.9781e-11	2.23525e-09	102630092/102611671/102619187/102620602/102623428/102616405/102615914/102616827/102609642/102620985/102613143/102618816/102618774/102619026/102619211/102616504/102608855/102608042	LOC102630092/LOC102611671/LOC102619187/LOC102620602/LOC102623428/LOC102616405/LOC102615914/LOC102616827/LOC102609642/LOC102620985/LOC102613143/LOC102618816/LOC102618774/LOC102619026/LOC102619211/LOC102616504/LOC102608855/LOC102608042	18	17	102611671/102619187/102620602/102623428/102616405/102615914/102616827/102609642/102620985/102613143/102618816/102618774/102619026/102619211/102616504/102608855/102608042	1	102630092
3	BP	GO:0007017	microtubule-based process	19/373	63/6666	6.50351e-10	4.89931e-08	102615068/102630092/102611671/102619187/102620602/102623428/102616405/102615914/102616827/102609642/102620985/102613143/102618816/102618774/102619026/102619211/102616504/102608855/102608042	LOC102615068/LOC102630092/LOC102611671/LOC102619187/LOC102620602/LOC102623428/LOC102616405/LOC102615914/LOC102616827/LOC102609642/LOC102620985/LOC102613143/LOC102618816/LOC102618774/LOC102619026/LOC102619211/LOC102616504/LOC102608855/LOC102608042	19	17	102611671/102619187/102620602/102623428/102616405/102615914/102616827/102609642/102620985/102613143/102618816/102618774/102619026/102619211/102616504/102608855/102608042	2	102615068/102630092
4	BP	GO:0006073	cellular glucan metabolic process	18/373	67/6666	1.43696e-08	5.27006e-07	102627322/102624770/102621846/102617022/102627351/102621871/102607638/102630992/102628875/102619893/102616000/102629226/102616485/102625064/102625040/107176677/102608350/102626293	LOC102627322/LOC102624770/LOC102621846/LOC102617022/LOC102627351/LOC102621871/LOC102607638/LOC102630992/LOC102628875/LOC102619893/LOC102616000/LOC102629226/LOC102616485/LOC102625064/LOC102625040/LOC107176677/LOC102608350/LOC102626293	18	11	102627322/102621846/102617022/102627351/102621871/102607638/102628875/102625040/107176677/102608350/102626293	7	102624770/102630992/102619893/102616000/102629226/102616485/102625064
5	BP	GO:0044042	glucan metabolic process	18/373	67/6666	1.43696e-08	5.27006e-07	102627322/102624770/102621846/102617022/102627351/102621871/102607638/102630992/102628875/102619893/102616000/102629226/102616485/102625064/102625040/107176677/102608350/102626293	LOC102627322/LOC102624770/LOC102621846/LOC102617022/LOC102627351/LOC102621871/LOC102607638/LOC102630992/LOC102628875/LOC102619893/LOC102616000/LOC102629226/LOC102616485/LOC102625064/LOC102625040/LOC107176677/LOC102608350/LOC102626293	18	11	102627322/102621846/102617022/102627351/102621871/102607638/102628875/102625040/107176677/102608350/102626293	7	102624770/102630992/102619893/102616000/102629226/102616485/102625064
6	BP	GO:0044264	cellular polysaccharide metabolic process	18/373	67/6666	1.43696e-08	5.27006e-07	102627322/102624770/102621846/102617022/102627351/102621871/102607638/102630992/102628875/102619893/102616000/102629226/102616485/102625064/102625040/107176677/102608350/102626293	LOC102627322/LOC102624770/LOC102621846/LOC102617022/LOC102627351/LOC102621871/LOC102607638/LOC102630992/LOC102628875/LOC102619893/LOC102616000/LOC102629226/LOC102616485/LOC102625064/LOC102625040/LOC107176677/LOC102608350/LOC102626293	18	11	102627322/102621846/102617022/102627351/102621871/102607638/102628875/102625040/107176677/102608350/102626293	7	102624770/102630992/102619893/102616000/102629226/102616485/102625064
7	BP	GO:0005976	polysaccharide metabolic process	19/373	75/6666	1.63232e-08	5.27006e-07	102623304/102627322/102624770/102621846/102617022/102627351/102621871/102607638/102630992/102628875/102619893/102616000/102629226/102616485/102625064/102625040/107176677/102608350/102626293	LOC102623304/LOC102627322/LOC102624770/LOC102621846/LOC102617022/LOC102627351/LOC102621871/LOC102607638/LOC102630992/LOC102628875/LOC102619893/LOC102616000/LOC102629226/LOC102616485/LOC102625064/LOC102625040/LOC107176677/LOC102608350/LOC102626293	19	12	102623304/102627322/102621846/102617022/102627351/102621871/102607638/102628875/102625040/107176677/102608350/102626293	7	102624770/102630992/102619893/102616000/102629226/102616485/102625064
8	BP	GO:0071554	cell wall organization or biogenesis	15/373	57/6666	3.17257e-07	8.96252e-06	102628172/102627878/102578056/102627738/112495475/102626061/102629565/102609650/102614454/102608716/102630593/102610718/102610921/102618802/107175343	LOC102628172/LOC102627878/PECS-1.1/LOC102627738/LOC112495475/LOC102626061/LOC102629565/LOC102609650/LOC102614454/LOC102608716/LOC102630593/LOC102610718/LOC102610921/LOC102618802/LOC107175343	15	11	102628172/102627878/102578056/102627738/112495475/102629565/102614454/102608716/102630593/102610718/107175343	4	102626061/102609650/102610921/102618802
9	BP	GO:0044262	cellular carbohydrate metabolic process	19/373	98/6666	1.49558e-06	3.75557e-05	102627322/102624770/102621846/102617022/102627351/102621871/102607638/102630992/102628875/102619893/102616000/102629226/102616485/102627856/102625064/102625040/107176677/102608350/102626293	LOC102627322/LOC102624770/LOC102621846/LOC102617022/LOC102627351/LOC102621871/LOC102607638/LOC102630992/LOC102628875/LOC102619893/LOC102616000/LOC102629226/LOC102616485/LOC102627856/LOC102625064/LOC102625040/LOC107176677/LOC102608350/LOC102626293	19	12	102627322/102621846/102617022/102627351/102621871/102607638/102628875/102627856/102625040/107176677/102608350/102626293	7	102624770/102630992/102619893/102616000/102629226/102616485/102625064
10	BP	GO:0006260	DNA replication	12/373	45/6666	4.2233e-06	9.54467e-05	102611797/102619925/102621522/102615859/102626798/102630547/102627400/102629070/102620839/102610752/102630884/102608530	LOC102611797/LOC102619925/LOC102621522/LOC102615859/LOC102626798/LOC102630547/LOC102627400/LOC102629070/LOC102620839/LOC102610752/LOC102630884/LOC102608530	12	12	102611797/102619925/102621522/102615859/102626798/102630547/102627400/102629070/102620839/102610752/102630884/102608530	0
11	BP	GO:0005975	carbohydrate metabolic process	45/373	412/6666	8.60746e-06	0.000176844	102629129/102614404/102623304/102625895/102627322/102625926/102624770/102613856/102620120/102577993/102618856/102611632/102621846/102614874/102607677/102617022/102627351/102623820/102621871/102629675/102607638/102630992/102624186/102628875/102619893/102616000/102629226/102616485/102627856/102625219/102619234/102625064/102625040/102618390/102627558/102611458/102608542/102614102/102607723/102610721…	LOC102629129/LOC102614404/LOC102623304/LOC102625895/LOC102627322/LOC102625926/LOC102624770/LOC102613856/LOC102620120/LOC102577993/LOC102618856/LOC102611632/LOC102621846/LOC102614874/LOC102607677/LOC102617022/LOC102627351/LOC102623820/LOC102621871/LOC102629675/LOC102607638/LOC102630992/LOC102624186/LOC102628875/LOC102619893/LOC102616000/LOC102629226/LOC102616485/LOC102627856/LOC102625219/LOC102619…	45	30	102629129/102614404/102623304/102625895/102627322/102625926/102613856/102620120/102577993/102618856/102621846/102614874/102607677/102617022/102627351/102623820/102621871/102607638/102624186/102628875/102627856/102625219/102625040/102618390/102614102/102607723/107176677/102609776/102608350/102626293	15	102624770/102611632/102629675/102630992/102619893/102616000/102629226/102616485/102619234/102625064/102627558/102611458/102608542/102610721/102610048
12	BP	GO:1901136	carbohydrate derivative catabolic process	8/373	24/6666	2.96893e-05	0.000559149	102628172/102627878/102607938/112495475/102626061/102629565/107175343/102610048	LOC102628172/LOC102627878/LOC102607938/LOC112495475/LOC102626061/LOC102629565/LOC107175343/LOC102610048	8	6	102628172/102627878/102607938/112495475/102629565/107175343	2	102626061/102610048
13	BP	GO:0045229	external encapsulating structure organization	9/373	34/6666	7.33503e-05	0.00118408	102578056/102627738/102609650/102614454/102608716/102630593/102610718/102610921/102618802	PECS-1.1/LOC102627738/LOC102609650/LOC102614454/LOC102608716/LOC102630593/LOC102610718/LOC102610921/LOC102618802	9	6	102578056/102627738/102614454/102608716/102630593/102610718	3	102609650/102610921/102618802
14	BP	GO:0071555	cell wall organization	9/373	34/6666	7.33503e-05	0.00118408	102578056/102627738/102609650/102614454/102608716/102630593/102610718/102610921/102618802	PECS-1.1/LOC102627738/LOC102609650/LOC102614454/LOC102608716/LOC102630593/LOC102610718/LOC102610921/LOC102618802	9	6	102578056/102627738/102614454/102608716/102630593/102610718	3	102609650/102610921/102618802
15	BP	GO:0030243	cellulose metabolic process	8/373	32/6666	0.000285996	0.00278291	102624770/102621871/102619893/102616000/102629226/102616485/102625064/102625040	LOC102624770/LOC102621871/LOC102619893/LOC102616000/LOC102629226/LOC102616485/LOC102625064/LOC102625040	8	2	102621871/102625040	6	102624770/102619893/102616000/102629226/102616485/102625064
16	BP	GO:0030244	cellulose biosynthetic process	8/373	32/6666	0.000285996	0.00278291	102624770/102621871/102619893/102616000/102629226/102616485/102625064/102625040	LOC102624770/LOC102621871/LOC102619893/LOC102616000/LOC102629226/LOC102616485/LOC102625064/LOC102625040	8	2	102621871/102625040	6	102624770/102619893/102616000/102629226/102616485/102625064
17	BP	GO:0006026	aminoglycan catabolic process	6/373	18/6666	0.000307844	0.00278291	102628172/102627878/112495475/102626061/102629565/107175343	LOC102628172/LOC102627878/LOC112495475/LOC102626061/LOC102629565/LOC107175343	6	5	102628172/102627878/112495475/102629565/107175343	1	102626061
18	BP	GO:0006030	chitin metabolic process	6/373	18/6666	0.000307844	0.00278291	102628172/102627878/112495475/102626061/102629565/107175343	LOC102628172/LOC102627878/LOC112495475/LOC102626061/LOC102629565/LOC107175343	6	5	102628172/102627878/112495475/102629565/107175343	1	102626061
19	BP	GO:0006032	chitin catabolic process	6/373	18/6666	0.000307844	0.00278291	102628172/102627878/112495475/102626061/102629565/107175343	LOC102628172/LOC102627878/LOC112495475/LOC102626061/LOC102629565/LOC107175343	6	5	102628172/102627878/112495475/102629565/107175343	1	102626061
20	BP	GO:0006040	amino sugar metabolic process	6/373	18/6666	0.000307844	0.00278291	102628172/102627878/112495475/102626061/102629565/107175343	LOC102628172/LOC102627878/LOC112495475/LOC102626061/LOC102629565/LOC107175343	6	5	102628172/102627878/112495475/102629565/107175343	1	102626061
21	BP	GO:0016998	cell wall macromolecule catabolic process	6/373	18/6666	0.000307844	0.00278291	102628172/102627878/112495475/102626061/102629565/107175343	LOC102628172/LOC102627878/LOC112495475/LOC102626061/LOC102629565/LOC107175343	6	5	102628172/102627878/112495475/102629565/107175343	1	102626061
22	BP	GO:0044036	cell wall macromolecule metabolic process	6/373	18/6666	0.000307844	0.00278291	102628172/102627878/112495475/102626061/102629565/107175343	LOC102628172/LOC102627878/LOC112495475/LOC102626061/LOC102629565/LOC107175343	6	5	102628172/102627878/112495475/102629565/107175343	1	102626061
23	BP	GO:0046348	amino sugar catabolic process	6/373	18/6666	0.000307844	0.00278291	102628172/102627878/112495475/102626061/102629565/107175343	LOC102628172/LOC102627878/LOC112495475/LOC102626061/LOC102629565/LOC107175343	6	5	102628172/102627878/112495475/102629565/107175343	1	102626061
24	BP	GO:1901071	glucosamine-containing compound metabolic process	6/373	18/6666	0.000307844	0.00278291	102628172/102627878/112495475/102626061/102629565/107175343	LOC102628172/LOC102627878/LOC112495475/LOC102626061/LOC102629565/LOC107175343	6	5	102628172/102627878/112495475/102629565/107175343	1	102626061
25	BP	GO:1901072	glucosamine-containing compound catabolic process	6/373	18/6666	0.000307844	0.00278291	102628172/102627878/112495475/102626061/102629565/107175343	LOC102628172/LOC102627878/LOC112495475/LOC102626061/LOC102629565/LOC107175343	6	5	102628172/102627878/112495475/102629565/107175343	1	102626061
26	BP	GO:0006259	DNA metabolic process	21/373	165/6666	0.000320348	0.00278457	102611797/102619925/102621522/102615859/102626798/102630547/102610705/102627400/102629070/102620839/102616863/102623441/102610752/102625235/102630884/102628548/102622496/novel.1916/102608530/novel.969/102630002	LOC102611797/LOC102619925/LOC102621522/LOC102615859/LOC102626798/LOC102630547/LOC102610705/LOC102627400/LOC102629070/LOC102620839/LOC102616863/LOC102623441/LOC102610752/LOC102625235/LOC102630884/LOC102628548/LOC102622496/-/LOC102608530/-/LOC102630002	21	16	102611797/102619925/102621522/102615859/102626798/102630547/102610705/102627400/102629070/102620839/102610752/102625235/102630884/102628548/novel.1916/102608530	5	102616863/102623441/102622496/novel.969/102630002
27	BP	GO:0006022	aminoglycan metabolic process	6/373	20/6666	0.000584163	0.00471503	102628172/102627878/112495475/102626061/102629565/107175343	LOC102628172/LOC102627878/LOC112495475/LOC102626061/LOC102629565/LOC107175343	6	5	102628172/102627878/112495475/102629565/107175343	1	102626061
28	BP	GO:0042737	drug catabolic process	6/373	20/6666	0.000584163	0.00471503	102628172/102627878/112495475/102626061/102629565/107175343	LOC102628172/LOC102627878/LOC112495475/LOC102626061/LOC102629565/LOC107175343	6	5	102628172/102627878/112495475/102629565/107175343	1	102626061
29	BP	GO:0006950	response to stress	24/373	221/6666	0.00128124	0.00998483	102620812/102622372/102578030/102618780/102610999/102617251/102630558/102630850/102611617/102615475/102621301/102626445/102616863/102629002/102616231/102623441/102612830/102621985/102610752/102625235/102628548/102606608/102630002/102624621	LOC102620812/LOC102622372/LOC102578030/LOC102618780/LOC102610999/LOC102617251/LOC102630558/LOC102630850/LOC102611617/LOC102615475/LOC102621301/LOC102626445/LOC102616863/LOC102629002/LOC102616231/LOC102623441/LOC102612830/LOC102621985/LOC102610752/LOC102625235/LOC102628548/LOC102606608/LOC102630002/LOC102624621	24	16	102620812/102622372/102578030/102617251/102630558/102630850/102611617/102621301/102626445/102629002/102621985/102610752/102625235/102628548/102606608/102624621	8	102618780/102610999/102615475/102616863/102616231/102623441/102612830/102630002
30	BP	GO:0000271	polysaccharide biosynthetic process	8/373	44/6666	0.00267478	0.0177794	102624770/102621871/102619893/102616000/102629226/102616485/102625064/102625040	LOC102624770/LOC102621871/LOC102619893/LOC102616000/LOC102629226/LOC102616485/LOC102625064/LOC102625040	8	2	102621871/102625040	6	102624770/102619893/102616000/102629226/102616485/102625064
31	BP	GO:0009250	glucan biosynthetic process	8/373	44/6666	0.00267478	0.0177794	102624770/102621871/102619893/102616000/102629226/102616485/102625064/102625040	LOC102624770/LOC102621871/LOC102619893/LOC102616000/LOC102629226/LOC102616485/LOC102625064/LOC102625040	8	2	102621871/102625040	6	102624770/102619893/102616000/102629226/102616485/102625064
32	BP	GO:0033692	cellular polysaccharide biosynthetic process	8/373	44/6666	0.00267478	0.0177794	102624770/102621871/102619893/102616000/102629226/102616485/102625064/102625040	LOC102624770/LOC102621871/LOC102619893/LOC102616000/LOC102629226/LOC102616485/LOC102625064/LOC102625040	8	2	102621871/102625040	6	102624770/102619893/102616000/102629226/102616485/102625064
33	BP	GO:0051273	beta-glucan metabolic process	8/373	44/6666	0.00267478	0.0177794	102624770/102621871/102619893/102616000/102629226/102616485/102625064/102625040	LOC102624770/LOC102621871/LOC102619893/LOC102616000/LOC102629226/LOC102616485/LOC102625064/LOC102625040	8	2	102621871/102625040	6	102624770/102619893/102616000/102629226/102616485/102625064
34	BP	GO:0051274	beta-glucan biosynthetic process	8/373	44/6666	0.00267478	0.0177794	102624770/102621871/102619893/102616000/102629226/102616485/102625064/102625040	LOC102624770/LOC102621871/LOC102619893/LOC102616000/LOC102629226/LOC102616485/LOC102625064/LOC102625040	8	2	102621871/102625040	6	102624770/102619893/102616000/102629226/102616485/102625064
35	BP	GO:0042545	cell wall modification	6/373	27/6666	0.00319812	0.0206507	102578056/102609650/102614454/102608716/102610718/102610921	PECS-1.1/LOC102609650/LOC102614454/LOC102608716/LOC102610718/LOC102610921	6	4	102578056/102614454/102608716/102610718	2	102609650/102610921
36	BP	GO:0006979	response to oxidative stress	9/373	61/6666	0.00636971	0.0389398	102622372/102610999/102617251/102630558/102611617/102615475/102626445/102629002/102621985	LOC102622372/LOC102610999/LOC102617251/LOC102630558/LOC102611617/LOC102615475/LOC102626445/LOC102629002/LOC102621985	9	7	102622372/102617251/102630558/102611617/102626445/102629002/102621985	2	102610999/102615475
37	BP	GO:0015698	inorganic anion transport	5/373	22/6666	0.0063751	0.0389398	102621705/102622416/102626206/102621812/102577937	LOC102621705/LOC102622416/LOC102626206/LOC102621812/LOC102577937	5	1	102626206	4	102621705/102622416/102621812/102577937
38	CC	GO:0005618	cell wall	16/131	51/2258	8.43341e-09	1.22284e-07	102578056/102627322/102621846/102617022/102627351/102609650/102607638/102630992/102628875/102614454/102608716/102610718/102610921/107176677/102608350/102626293	PECS-1.1/LOC102627322/LOC102621846/LOC102617022/LOC102627351/LOC102609650/LOC102607638/LOC102630992/LOC102628875/LOC102614454/LOC102608716/LOC102610718/LOC102610921/LOC107176677/LOC102608350/LOC102626293	16	13	102578056/102627322/102621846/102617022/102627351/102607638/102628875/102614454/102608716/102610718/107176677/102608350/102626293	3	102609650/102630992/102610921
39	CC	GO:0030312	external encapsulating structure	16/131	51/2258	8.43341e-09	1.22284e-07	102578056/102627322/102621846/102617022/102627351/102609650/102607638/102630992/102628875/102614454/102608716/102610718/102610921/107176677/102608350/102626293	PECS-1.1/LOC102627322/LOC102621846/LOC102617022/LOC102627351/LOC102609650/LOC102607638/LOC102630992/LOC102628875/LOC102614454/LOC102608716/LOC102610718/LOC102610921/LOC107176677/LOC102608350/LOC102626293	16	13	102578056/102627322/102621846/102617022/102627351/102607638/102628875/102614454/102608716/102610718/107176677/102608350/102626293	3	102609650/102630992/102610921
40	CC	GO:0048046	apoplast	10/131	23/2258	1.84704e-07	1.78547e-06	102627322/102621846/102617022/102627351/102607638/102630992/102628875/107176677/102608350/102626293	LOC102627322/LOC102621846/LOC102617022/LOC102627351/LOC102607638/LOC102630992/LOC102628875/LOC107176677/LOC102608350/LOC102626293	10	9	102627322/102621846/102617022/102627351/102607638/102628875/107176677/102608350/102626293	1	102630992
41	CC	GO:0005576	extracellular region	10/131	26/2258	7.37804e-07	5.34908e-06	102627322/102621846/102617022/102627351/102607638/102630992/102628875/107176677/102608350/102626293	LOC102627322/LOC102621846/LOC102617022/LOC102627351/LOC102607638/LOC102630992/LOC102628875/LOC107176677/LOC102608350/LOC102626293	10	9	102627322/102621846/102617022/102627351/102607638/102628875/107176677/102608350/102626293	1	102630992
42	CC	GO:0071944	cell periphery	16/131	97/2258	9.30913e-05	0.00053993	102578056/102627322/102621846/102617022/102627351/102609650/102607638/102630992/102628875/102614454/102608716/102610718/102610921/107176677/102608350/102626293	PECS-1.1/LOC102627322/LOC102621846/LOC102617022/LOC102627351/LOC102609650/LOC102607638/LOC102630992/LOC102628875/LOC102614454/LOC102608716/LOC102610718/LOC102610921/LOC107176677/LOC102608350/LOC102626293	16	13	102578056/102627322/102621846/102617022/102627351/102607638/102628875/102614454/102608716/102610718/107176677/102608350/102626293	3	102609650/102630992/102610921
43	MF	GO:0008017	microtubule binding	19/525	53/10564	3.02908e-12	3.16447e-10	102630092/102611671/102619187/102620602/102627490/102623428/102616405/102615914/102616827/102609642/102620985/102613143/102618816/102618774/102619026/102619211/102616504/102608855/102608042	LOC102630092/LOC102611671/LOC102619187/LOC102620602/LOC102627490/LOC102623428/LOC102616405/LOC102615914/LOC102616827/LOC102609642/LOC102620985/LOC102613143/LOC102618816/LOC102618774/LOC102619026/LOC102619211/LOC102616504/LOC102608855/LOC102608042	19	18	102611671/102619187/102620602/102627490/102623428/102616405/102615914/102616827/102609642/102620985/102613143/102618816/102618774/102619026/102619211/102616504/102608855/102608042	1	102630092
44	MF	GO:0003777	microtubule motor activity	18/525	47/10564	3.05746e-12	3.16447e-10	102630092/102611671/102619187/102620602/102623428/102616405/102615914/102616827/102609642/102620985/102613143/102618816/102618774/102619026/102619211/102616504/102608855/102608042	LOC102630092/LOC102611671/LOC102619187/LOC102620602/LOC102623428/LOC102616405/LOC102615914/LOC102616827/LOC102609642/LOC102620985/LOC102613143/LOC102618816/LOC102618774/LOC102619026/LOC102619211/LOC102616504/LOC102608855/LOC102608042	18	17	102611671/102619187/102620602/102623428/102616405/102615914/102616827/102609642/102620985/102613143/102618816/102618774/102619026/102619211/102616504/102608855/102608042	1	102630092
45	MF	GO:0015631	tubulin binding	19/525	56/10564	9.39681e-12	6.4838e-10	102630092/102611671/102619187/102620602/102627490/102623428/102616405/102615914/102616827/102609642/102620985/102613143/102618816/102618774/102619026/102619211/102616504/102608855/102608042	LOC102630092/LOC102611671/LOC102619187/LOC102620602/LOC102627490/LOC102623428/LOC102616405/LOC102615914/LOC102616827/LOC102609642/LOC102620985/LOC102613143/LOC102618816/LOC102618774/LOC102619026/LOC102619211/LOC102616504/LOC102608855/LOC102608042	19	18	102611671/102619187/102620602/102627490/102623428/102616405/102615914/102616827/102609642/102620985/102613143/102618816/102618774/102619026/102619211/102616504/102608855/102608042	1	102630092
46	MF	GO:0003774	motor activity	18/525	55/10564	6.64517e-11	3.43888e-09	102630092/102611671/102619187/102620602/102623428/102616405/102615914/102616827/102609642/102620985/102613143/102618816/102618774/102619026/102619211/102616504/102608855/102608042	LOC102630092/LOC102611671/LOC102619187/LOC102620602/LOC102623428/LOC102616405/LOC102615914/LOC102616827/LOC102609642/LOC102620985/LOC102613143/LOC102618816/LOC102618774/LOC102619026/LOC102619211/LOC102616504/LOC102608855/LOC102608042	18	17	102611671/102619187/102620602/102623428/102616405/102615914/102616827/102609642/102620985/102613143/102618816/102618774/102619026/102619211/102616504/102608855/102608042	1	102630092
47	MF	GO:0004553	hydrolase activity, hydrolyzing O-glycosyl compounds	38/525	253/10564	7.75056e-10	2.72123e-08	102628172/102614404/102623304/102627878/102625895/102627322/102613856/102620120/102577993/102618856/102611632/102621846/102614874/102607677/102617022/112495475/102626061/102627351/102629565/102623820/102629675/102607638/102630992/102624186/102628875/102625219/102619234/102618390/102627558/102608542/102614102/107175343/102607723/102610721/107176677/102609776/102608350/102626293	LOC102628172/LOC102614404/LOC102623304/LOC102627878/LOC102625895/LOC102627322/LOC102613856/LOC102620120/LOC102577993/LOC102618856/LOC102611632/LOC102621846/LOC102614874/LOC102607677/LOC102617022/LOC112495475/LOC102626061/LOC102627351/LOC102629565/LOC102623820/LOC102629675/LOC102607638/LOC102630992/LOC102624186/LOC102628875/LOC102625219/LOC102619234/LOC102618390/LOC102627558/LOC102608542/LOC102614…	38	30	102628172/102614404/102623304/102627878/102625895/102627322/102613856/102620120/102577993/102618856/102621846/102614874/102607677/102617022/112495475/102627351/102629565/102623820/102607638/102624186/102628875/102625219/102618390/102614102/107175343/102607723/107176677/102609776/102608350/102626293	8	102611632/102626061/102629675/102630992/102619234/102627558/102608542/102610721
48	MF	GO:0008092	cytoskeletal protein binding	20/525	78/10564	7.88763e-10	2.72123e-08	102630092/102611671/102629033/102619187/102620602/102627490/102623428/102616405/102615914/102616827/102609642/102620985/102613143/102618816/102618774/102619026/102619211/102616504/102608855/102608042	LOC102630092/LOC102611671/LOC102629033/LOC102619187/LOC102620602/LOC102627490/LOC102623428/LOC102616405/LOC102615914/LOC102616827/LOC102609642/LOC102620985/LOC102613143/LOC102618816/LOC102618774/LOC102619026/LOC102619211/LOC102616504/LOC102608855/LOC102608042	20	19	102611671/102629033/102619187/102620602/102627490/102623428/102616405/102615914/102616827/102609642/102620985/102613143/102618816/102618774/102619026/102619211/102616504/102608855/102608042	1	102630092
49	MF	GO:0016798	hydrolase activity, acting on glycosyl bonds	39/525	266/10564	9.45207e-10	2.79511e-08	102628172/102614404/102623304/102627878/102625895/102627322/102613856/102620120/102577993/102618856/102611632/102621846/102614874/102607677/102617022/112495475/102626061/102627351/102629565/102623820/102629675/102607638/102630992/102624186/102628875/102625219/102619234/102618390/102627558/102608542/102614102/107175343/102607723/102610721/107176677/102609776/102608350/102626293/102630002	LOC102628172/LOC102614404/LOC102623304/LOC102627878/LOC102625895/LOC102627322/LOC102613856/LOC102620120/LOC102577993/LOC102618856/LOC102611632/LOC102621846/LOC102614874/LOC102607677/LOC102617022/LOC112495475/LOC102626061/LOC102627351/LOC102629565/LOC102623820/LOC102629675/LOC102607638/LOC102630992/LOC102624186/LOC102628875/LOC102625219/LOC102619234/LOC102618390/LOC102627558/LOC102608542/LOC102614…	39	30	102628172/102614404/102623304/102627878/102625895/102627322/102613856/102620120/102577993/102618856/102621846/102614874/102607677/102617022/112495475/102627351/102629565/102623820/102607638/102624186/102628875/102625219/102618390/102614102/107175343/102607723/107176677/102609776/102608350/102626293	9	102611632/102626061/102629675/102630992/102619234/102627558/102608542/102610721/102630002
50	MF	GO:0046527	glucosyltransferase activity	19/525	75/10564	2.62045e-09	6.78041e-08	102627322/102624770/102621846/102617022/102627351/102621871/102607638/102630992/102628875/102619893/102616000/102629226/102616485/102627856/102625064/102625040/107176677/102608350/102626293	LOC102627322/LOC102624770/LOC102621846/LOC102617022/LOC102627351/LOC102621871/LOC102607638/LOC102630992/LOC102628875/LOC102619893/LOC102616000/LOC102629226/LOC102616485/LOC102627856/LOC102625064/LOC102625040/LOC107176677/LOC102608350/LOC102626293	19	12	102627322/102621846/102617022/102627351/102621871/102607638/102628875/102627856/102625040/107176677/102608350/102626293	7	102624770/102630992/102619893/102616000/102629226/102616485/102625064
51	MF	GO:0004857	enzyme inhibitor activity	17/525	64/10564	8.32627e-09	1.91504e-07	102631364/102620812/102606769/107175685/102578056/102623982/102619845/102630850/102607246/102609650/novel.1283/102614454/102621677/102610718/107176789/102623387/102611249	LOC102631364/LOC102620812/LOC102606769/LOC107175685/PECS-1.1/LOC102623982/LOC102619845/LOC102630850/LOC102607246/LOC102609650/-/LOC102614454/LOC102621677/LOC102610718/LOC107176789/LOC102623387/LOC102611249	17	16	102631364/102620812/102606769/107175685/102578056/102623982/102619845/102630850/102607246/novel.1283/102614454/102621677/102610718/107176789/102623387/102611249	1	102609650
52	MF	GO:0016762	xyloglucan:xyloglucosyl transferase activity	10/525	23/10564	5.37613e-08	1.11286e-06	102627322/102621846/102617022/102627351/102607638/102630992/102628875/107176677/102608350/102626293	LOC102627322/LOC102621846/LOC102617022/LOC102627351/LOC102607638/LOC102630992/LOC102628875/LOC107176677/LOC102608350/LOC102626293	10	9	102627322/102621846/102617022/102627351/102607638/102628875/107176677/102608350/102626293	1	102630992
53	MF	GO:0016462	pyrophosphatase activity	33/525	265/10564	9.60291e-07	1.80709e-05	102615246/102625041/102625946/102609137/102630092/102611671/102619187/102630547/102610705/102624648/102606661/102620602/102623428/102625777/102616405/102615914/102610185/102614367/102616827/102609642/102620985/102622600/102613143/102609527/102618816/102618774/102610752/102619026/102619211/102616504/102611409/102608855/102608042	LOC102615246/LOC102625041/LOC102625946/LOC102609137/LOC102630092/LOC102611671/LOC102619187/LOC102630547/LOC102610705/LOC102624648/LOC102606661/LOC102620602/LOC102623428/LOC102625777/LOC102616405/LOC102615914/LOC102610185/LOC102614367/LOC102616827/LOC102609642/LOC102620985/LOC102622600/LOC102613143/LOC102609527/LOC102618816/LOC102618774/LOC102610752/LOC102619026/LOC102619211/LOC102616504/LOC102611…	33	26	102609137/102611671/102619187/102630547/102610705/102624648/102606661/102620602/102623428/102616405/102615914/102616827/102609642/102620985/102622600/102613143/102609527/102618816/102618774/102610752/102619026/102619211/102616504/102611409/102608855/102608042	7	102615246/102625041/102625946/102630092/102625777/102610185/102614367
54	MF	GO:0017111	nucleoside-triphosphatase activity	32/525	256/10564	1.29307e-06	1.99694e-05	102615246/102625041/102625946/102609137/102630092/102611671/102619187/102630547/102610705/102624648/102606661/102620602/102623428/102625777/102616405/102615914/102610185/102614367/102616827/102609642/102620985/102622600/102613143/102618816/102618774/102610752/102619026/102619211/102616504/102611409/102608855/102608042	LOC102615246/LOC102625041/LOC102625946/LOC102609137/LOC102630092/LOC102611671/LOC102619187/LOC102630547/LOC102610705/LOC102624648/LOC102606661/LOC102620602/LOC102623428/LOC102625777/LOC102616405/LOC102615914/LOC102610185/LOC102614367/LOC102616827/LOC102609642/LOC102620985/LOC102622600/LOC102613143/LOC102618816/LOC102618774/LOC102610752/LOC102619026/LOC102619211/LOC102616504/LOC102611409/LOC102608…	32	25	102609137/102611671/102619187/102630547/102610705/102624648/102606661/102620602/102623428/102616405/102615914/102616827/102609642/102620985/102622600/102613143/102618816/102618774/102610752/102619026/102619211/102616504/102611409/102608855/102608042	7	102615246/102625041/102625946/102630092/102625777/102610185/102614367
55	MF	GO:0016818	hydrolase activity, acting on acid anhydrides, in phosphorus-containing anhydrides	33/525	270/10564	1.46626e-06	1.99694e-05	102615246/102625041/102625946/102609137/102630092/102611671/102619187/102630547/102610705/102624648/102606661/102620602/102623428/102625777/102616405/102615914/102610185/102614367/102616827/102609642/102620985/102622600/102613143/102609527/102618816/102618774/102610752/102619026/102619211/102616504/102611409/102608855/102608042	LOC102615246/LOC102625041/LOC102625946/LOC102609137/LOC102630092/LOC102611671/LOC102619187/LOC102630547/LOC102610705/LOC102624648/LOC102606661/LOC102620602/LOC102623428/LOC102625777/LOC102616405/LOC102615914/LOC102610185/LOC102614367/LOC102616827/LOC102609642/LOC102620985/LOC102622600/LOC102613143/LOC102609527/LOC102618816/LOC102618774/LOC102610752/LOC102619026/LOC102619211/LOC102616504/LOC102611…	33	26	102609137/102611671/102619187/102630547/102610705/102624648/102606661/102620602/102623428/102616405/102615914/102616827/102609642/102620985/102622600/102613143/102609527/102618816/102618774/102610752/102619026/102619211/102616504/102611409/102608855/102608042	7	102615246/102625041/102625946/102630092/102625777/102610185/102614367
56	MF	GO:0004866	endopeptidase inhibitor activity	8/525	19/10564	1.64e-06	1.99694e-05	102631364/102620812/102606769/107175685/102630850/102607246/novel.1283/102621677	LOC102631364/LOC102620812/LOC102606769/LOC107175685/LOC102630850/LOC102607246/-/LOC102621677	8	8	102631364/102620812/102606769/107175685/102630850/102607246/novel.1283/102621677	0
57	MF	GO:0030414	peptidase inhibitor activity	8/525	19/10564	1.64e-06	1.99694e-05	102631364/102620812/102606769/107175685/102630850/102607246/novel.1283/102621677	LOC102631364/LOC102620812/LOC102606769/LOC107175685/LOC102630850/LOC102607246/-/LOC102621677	8	8	102631364/102620812/102606769/107175685/102630850/102607246/novel.1283/102621677	0
58	MF	GO:0061134	peptidase regulator activity	8/525	19/10564	1.64e-06	1.99694e-05	102631364/102620812/102606769/107175685/102630850/102607246/novel.1283/102621677	LOC102631364/LOC102620812/LOC102606769/LOC107175685/LOC102630850/LOC102607246/-/LOC102621677	8	8	102631364/102620812/102606769/107175685/102630850/102607246/novel.1283/102621677	0
59	MF	GO:0061135	endopeptidase regulator activity	8/525	19/10564	1.64e-06	1.99694e-05	102631364/102620812/102606769/107175685/102630850/102607246/novel.1283/102621677	LOC102631364/LOC102620812/LOC102606769/LOC107175685/LOC102630850/LOC102607246/-/LOC102621677	8	8	102631364/102620812/102606769/107175685/102630850/102607246/novel.1283/102621677	0
60	MF	GO:0016817	hydrolase activity, acting on acid anhydrides	33/525	273/10564	1.87846e-06	2.16023e-05	102615246/102625041/102625946/102609137/102630092/102611671/102619187/102630547/102610705/102624648/102606661/102620602/102623428/102625777/102616405/102615914/102610185/102614367/102616827/102609642/102620985/102622600/102613143/102609527/102618816/102618774/102610752/102619026/102619211/102616504/102611409/102608855/102608042	LOC102615246/LOC102625041/LOC102625946/LOC102609137/LOC102630092/LOC102611671/LOC102619187/LOC102630547/LOC102610705/LOC102624648/LOC102606661/LOC102620602/LOC102623428/LOC102625777/LOC102616405/LOC102615914/LOC102610185/LOC102614367/LOC102616827/LOC102609642/LOC102620985/LOC102622600/LOC102613143/LOC102609527/LOC102618816/LOC102618774/LOC102610752/LOC102619026/LOC102619211/LOC102616504/LOC102611…	33	26	102609137/102611671/102619187/102630547/102610705/102624648/102606661/102620602/102623428/102616405/102615914/102616827/102609642/102620985/102622600/102613143/102609527/102618816/102618774/102610752/102619026/102619211/102616504/102611409/102608855/102608042	7	102615246/102625041/102625946/102630092/102625777/102610185/102614367
61	MF	GO:0030234	enzyme regulator activity	17/525	97/10564	4.9489e-06	5.39169e-05	102631364/102620812/102606769/107175685/102578056/102623982/102619845/102630850/102607246/102609650/novel.1283/102614454/102621677/102610718/107176789/102623387/102611249	LOC102631364/LOC102620812/LOC102606769/LOC107175685/PECS-1.1/LOC102623982/LOC102619845/LOC102630850/LOC102607246/LOC102609650/-/LOC102614454/LOC102621677/LOC102610718/LOC107176789/LOC102623387/LOC102611249	17	16	102631364/102620812/102606769/107175685/102578056/102623982/102619845/102630850/102607246/novel.1283/102614454/102621677/102610718/107176789/102623387/102611249	1	102609650
62	MF	GO:0098772	molecular function regulator	18/525	112/10564	9.28724e-06	9.61229e-05	102631364/102620812/102606769/107175685/102578056/102623982/102619845/102630850/102607246/102609650/novel.1283/102614454/102621677/102610718/107176789/102623387/102624946/102611249	LOC102631364/LOC102620812/LOC102606769/LOC107175685/PECS-1.1/LOC102623982/LOC102619845/LOC102630850/LOC102607246/LOC102609650/-/LOC102614454/LOC102621677/LOC102610718/LOC107176789/LOC102623387/LOC102624946/LOC102611249	18	17	102631364/102620812/102606769/107175685/102578056/102623982/102619845/102630850/102607246/novel.1283/102614454/102621677/102610718/107176789/102623387/102624946/102611249	1	102609650
63	MF	GO:0016759	cellulose synthase activity	8/525	28/10564	4.53234e-05	0.000426452	102624770/102621871/102619893/102616000/102629226/102616485/102625064/102625040	LOC102624770/LOC102621871/LOC102619893/LOC102616000/LOC102629226/LOC102616485/LOC102625064/LOC102625040	8	2	102621871/102625040	6	102624770/102619893/102616000/102629226/102616485/102625064
64	MF	GO:0016760	cellulose synthase (UDP-forming) activity	8/525	28/10564	4.53234e-05	0.000426452	102624770/102621871/102619893/102616000/102629226/102616485/102625064/102625040	LOC102624770/LOC102621871/LOC102619893/LOC102616000/LOC102629226/LOC102616485/LOC102625064/LOC102625040	8	2	102621871/102625040	6	102624770/102619893/102616000/102629226/102616485/102625064
65	MF	GO:0004568	chitinase activity	6/525	18/10564	0.000162765	0.00146488	102628172/102627878/112495475/102626061/102629565/107175343	LOC102628172/LOC102627878/LOC112495475/LOC102626061/LOC102629565/LOC107175343	6	5	102628172/102627878/112495475/102629565/107175343	1	102626061
66	MF	GO:0016758	transferase activity, transferring hexosyl groups	28/525	277/10564	0.000273459	0.00235858	102627322/102624770/102621846/102617022/102627218/102627351/102621871/102607638/102630992/102628875/102619893/102616000/102629226/102616485/102627856/102618236/102625064/102618815/102625040/102607836/102625445/102625705/102614331/102607808/107176677/107174505/102608350/102626293	LOC102627322/LOC102624770/LOC102621846/LOC102617022/LOC102627218/LOC102627351/LOC102621871/LOC102607638/LOC102630992/LOC102628875/LOC102619893/LOC102616000/LOC102629226/LOC102616485/LOC102627856/LOC102618236/LOC102625064/LOC102618815/LOC102625040/LOC102607836/LOC102625445/LOC102625705/LOC102614331/LOC102607808/LOC107176677/LOC107174505/LOC102608350/LOC102626293	28	16	102627322/102621846/102617022/102627218/102627351/102621871/102607638/102628875/102627856/102618236/102625040/102625445/102607808/107176677/102608350/102626293	12	102624770/102630992/102619893/102616000/102629226/102616485/102625064/102618815/102607836/102625705/102614331/107174505
67	MF	GO:0035251	UDP-glucosyltransferase activity	9/525	51/10564	0.000809744	0.00670468	102624770/102621871/102619893/102616000/102629226/102616485/102627856/102625064/102625040	LOC102624770/LOC102621871/LOC102619893/LOC102616000/LOC102629226/LOC102616485/LOC102627856/LOC102625064/LOC102625040	9	3	102621871/102627856/102625040	6	102624770/102619893/102616000/102629226/102616485/102625064
68	MF	GO:0001871	pattern binding	9/525	52/10564	0.000936967	0.00718341	102622411/102629592/102621150/102614481/102626193/102622628/102620610/107178283/102629485	LOC102622411/LOC102629592/LOC102621150/LOC102614481/LOC102626193/LOC102622628/LOC102620610/LOC107178283/LOC102629485	9	4	102622411/102621150/102626193/102622628	5	102629592/102614481/102620610/107178283/102629485
69	MF	GO:0030247	polysaccharide binding	9/525	52/10564	0.000936967	0.00718341	102622411/102629592/102621150/102614481/102626193/102622628/102620610/107178283/102629485	LOC102622411/LOC102629592/LOC102621150/LOC102614481/LOC102626193/LOC102622628/LOC102620610/LOC107178283/LOC102629485	9	4	102622411/102621150/102626193/102622628	5	102629592/102614481/102620610/107178283/102629485
70	MF	GO:0020037	heme binding	28/525	308/10564	0.00145814	0.0107798	102610093/102611561/102622372/102610999/102617251/102625685/102630558/102614285/102611617/102621849/102613890/102615475/102627560/102627235/102620369/102623372/102626445/102626273/102615608/102629002/102625415/102618243/102621985/102608597/102613265/102631425/112498673/4271113	LOC102610093/CYP707A4/LOC102622372/LOC102610999/LOC102617251/LOC102625685/LOC102630558/LOC102614285/LOC102611617/LOC102621849/LOC102613890/LOC102615475/LOC102627560/LOC102627235/LOC102620369/LOC102623372/LOC102626445/LOC102626273/LOC102615608/LOC102629002/LOC102625415/LOC102618243/LOC102621985/LOC102608597/LOC102613265/LOC102631425/LOC112498673/ccsA	28	18	102611561/102622372/102617251/102625685/102630558/102614285/102611617/102621849/102613890/102627560/102627235/102626445/102615608/102629002/102621985/102608597/112498673/4271113	10	102610093/102610999/102615475/102620369/102623372/102626273/102625415/102618243/102613265/102631425
71	MF	GO:0046906	tetrapyrrole binding	28/525	311/10564	0.00168485	0.0120263	102610093/102611561/102622372/102610999/102617251/102625685/102630558/102614285/102611617/102621849/102613890/102615475/102627560/102627235/102620369/102623372/102626445/102626273/102615608/102629002/102625415/102618243/102621985/102608597/102613265/102631425/112498673/4271113	LOC102610093/CYP707A4/LOC102622372/LOC102610999/LOC102617251/LOC102625685/LOC102630558/LOC102614285/LOC102611617/LOC102621849/LOC102613890/LOC102615475/LOC102627560/LOC102627235/LOC102620369/LOC102623372/LOC102626445/LOC102626273/LOC102615608/LOC102629002/LOC102625415/LOC102618243/LOC102621985/LOC102608597/LOC102613265/LOC102631425/LOC112498673/ccsA	28	18	102611561/102622372/102617251/102625685/102630558/102614285/102611617/102621849/102613890/102627560/102627235/102626445/102615608/102629002/102621985/102608597/112498673/4271113	10	102610093/102610999/102615475/102620369/102623372/102626273/102625415/102618243/102613265/102631425
72	MF	GO:0030599	pectinesterase activity	6/525	27/10564	0.00177175	0.012225	102578056/102609650/102614454/102608716/102610718/102610921	PECS-1.1/LOC102609650/LOC102614454/LOC102608716/LOC102610718/LOC102610921	6	4	102578056/102614454/102608716/102610718	2	102609650/102610921
73	MF	GO:0015103	inorganic anion transmembrane transporter activity	5/525	20/10564	0.00247485	0.0165256	102621705/102622416/102626206/102621812/102577937	LOC102621705/LOC102622416/LOC102626206/LOC102621812/LOC102577937	5	1	102626206	4	102621705/102622416/102621812/102577937
74	MF	GO:0016843	amine-lyase activity	4/525	14/10564	0.00405029	0.0254064	102608831/102616124/102627093/102625936	LOC102608831/LOC102616124/LOC102627093/LOC102625936	4	1	102625936	3	102608831/102616124/102627093
75	MF	GO:0016844	strictosidine synthase activity	4/525	14/10564	0.00405029	0.0254064	102608831/102616124/102627093/102625936	LOC102608831/LOC102616124/LOC102627093/LOC102625936	4	1	102625936	3	102608831/102616124/102627093
76	MF	GO:0016757	transferase activity, transferring glycosyl groups	28/525	333/10564	0.00447674	0.0272554	102627322/102624770/102621846/102617022/102627218/102627351/102621871/102607638/102630992/102628875/102619893/102616000/102629226/102616485/102627856/102618236/102625064/102618815/102625040/102607836/102625445/102625705/102614331/102607808/107176677/107174505/102608350/102626293	LOC102627322/LOC102624770/LOC102621846/LOC102617022/LOC102627218/LOC102627351/LOC102621871/LOC102607638/LOC102630992/LOC102628875/LOC102619893/LOC102616000/LOC102629226/LOC102616485/LOC102627856/LOC102618236/LOC102625064/LOC102618815/LOC102625040/LOC102607836/LOC102625445/LOC102625705/LOC102614331/LOC102607808/LOC107176677/LOC107174505/LOC102608350/LOC102626293	28	16	102627322/102621846/102617022/102627218/102627351/102621871/102607638/102628875/102627856/102618236/102625040/102625445/102607808/107176677/102608350/102626293	12	102624770/102630992/102619893/102616000/102629226/102616485/102625064/102618815/102607836/102625705/102614331/107174505
77	MF	GO:0016840	carbon-nitrogen lyase activity	4/525	15/10564	0.00530884	0.031398	102608831/102616124/102627093/102625936	LOC102608831/LOC102616124/LOC102627093/LOC102625936	4	1	102625936	3	102608831/102616124/102627093
78	MF	GO:0004601	peroxidase activity	9/525	69/10564	0.00684555	0.0393619	102622372/102610999/102617251/102630558/102611617/102615475/102626445/102629002/102621985	LOC102622372/LOC102610999/LOC102617251/LOC102630558/LOC102611617/LOC102615475/LOC102626445/LOC102629002/LOC102621985	9	7	102622372/102617251/102630558/102611617/102626445/102629002/102621985	2	102610999/102615475
79	MF	GO:0016684	oxidoreductase activity, acting on peroxide as acceptor	9/525	70/10564	0.0075202	0.0420725	102622372/102610999/102617251/102630558/102611617/102615475/102626445/102629002/102621985	LOC102622372/LOC102610999/LOC102617251/LOC102630558/LOC102611617/LOC102615475/LOC102626445/LOC102629002/LOC102621985	9	7	102622372/102617251/102630558/102611617/102626445/102629002/102621985	2	102610999/102615475
	Total									1117	813		304
‘Shatian’ pomelo - Late stage
1	BP	GO:0006928	movement of cell or subcellular component	35/1494	47/6846	1.68692e-14	3.05332e-12	102617520/102610318/102613213/102618816/102619187/102615914/102623428/102608042/102620602/102616504/102618774/102619211/102625522/102618812/102606690/102619938/102619026/102609642/102620110/102616405/102620985/102626520/102611671/102608855/102613143/102616827/102611753/102615412/102628575/102630092/102615709/102620541/102619169/102627639/102609639	LOC102617520/LOC102610318/LOC102613213/LOC102618816/LOC102619187/LOC102615914/LOC102623428/LOC102608042/LOC102620602/LOC102616504/LOC102618774/LOC102619211/LOC102625522/LOC102618812/LOC102606690/LOC102619938/LOC102619026/LOC102609642/LOC102620110/LOC102616405/LOC102620985/LOC102626520/LOC102611671/LOC102608855/LOC102613143/LOC102616827/LOC102611753/LOC102615412/LOC102628575/LOC102630092/LOC102615…	35	0		35	102617520/102610318/102613213/102618816/102619187/102615914/102623428/102608042/102620602/102616504/102618774/102619211/102625522/102618812/102606690/102619938/102619026/102609642/102620110/102616405/102620985/102626520/102611671/102608855/102613143/102616827/102611753/102615412/102628575/102630092/102615709/102620541/102619169/102627639/102609639
2	BP	GO:0007018	microtubule-based movement	35/1494	47/6846	1.68692e-14	3.05332e-12	102617520/102610318/102613213/102618816/102619187/102615914/102623428/102608042/102620602/102616504/102618774/102619211/102625522/102618812/102606690/102619938/102619026/102609642/102620110/102616405/102620985/102626520/102611671/102608855/102613143/102616827/102611753/102615412/102628575/102630092/102615709/102620541/102619169/102627639/102609639	LOC102617520/LOC102610318/LOC102613213/LOC102618816/LOC102619187/LOC102615914/LOC102623428/LOC102608042/LOC102620602/LOC102616504/LOC102618774/LOC102619211/LOC102625522/LOC102618812/LOC102606690/LOC102619938/LOC102619026/LOC102609642/LOC102620110/LOC102616405/LOC102620985/LOC102626520/LOC102611671/LOC102608855/LOC102613143/LOC102616827/LOC102611753/LOC102615412/LOC102628575/LOC102630092/LOC102615…	35	0		35	102617520/102610318/102613213/102618816/102619187/102615914/102623428/102608042/102620602/102616504/102618774/102619211/102625522/102618812/102606690/102619938/102619026/102609642/102620110/102616405/102620985/102626520/102611671/102608855/102613143/102616827/102611753/102615412/102628575/102630092/102615709/102620541/102619169/102627639/102609639
3	BP	GO:0007017	microtubule-based process	37/1494	64/6846	3.78062e-10	4.56195e-08	102617520/102610318/102613213/102618816/102619187/102615914/102623428/102624055/102608042/102620602/102616504/102618774/102619211/102625522/102618812/102606690/102619938/102619026/102609642/102620110/102616405/102620985/102626520/102611671/102608855/102613143/102616827/102611753/102615412/102628575/102630092/102615709/102620541/102619169/102627639/102609639/102608966	LOC102617520/LOC102610318/LOC102613213/LOC102618816/LOC102619187/LOC102615914/LOC102623428/LOC102624055/LOC102608042/LOC102620602/LOC102616504/LOC102618774/LOC102619211/LOC102625522/LOC102618812/LOC102606690/LOC102619938/LOC102619026/LOC102609642/LOC102620110/LOC102616405/LOC102620985/LOC102626520/LOC102611671/LOC102608855/LOC102613143/LOC102616827/LOC102611753/LOC102615412/LOC102628575/LOC102630…	37	1	102624055	36	102617520/102610318/102613213/102618816/102619187/102615914/102623428/102608042/102620602/102616504/102618774/102619211/102625522/102618812/102606690/102619938/102619026/102609642/102620110/102616405/102620985/102626520/102611671/102608855/102613143/102616827/102611753/102615412/102628575/102630092/102615709/102620541/102619169/102627639/102609639/102608966
4	BP	GO:0005975	carbohydrate metabolic process	127/1494	421/6846	2.2909e-05	0.00207327	102606603/102629031/102616939/102621511/102618274/102607393/102610883/102610101/102607769/102610688/102611225/102627322/102616450/102612268/102614404/102614874/102613907/102620120/102611632/102625798/102624960/102622394/102577989/102606996/102614944/102629129/102611841/102621871/102614848/102617191/102613856/102614614/102627794/102614738/102613393/102618390/102611984/102619285/102623820/102618856…	LOC102606603/LOC102629031/LOC102616939/LOC102621511/LOC102618274/LOC102607393/LOC102610883/LOC102610101/LOC102607769/LOC102610688/LOC102611225/LOC102627322/LOC102616450/LOC102612268/LOC102614404/LOC102614874/LOC102613907/LOC102620120/LOC102611632/LOC102625798/LOC102624960/LOC102622394/LOC102577989/LOC102606996/LOC102614944/LOC102629129/LOC102611841/LOC102621871/LOC102614848/LOC102617191/LOC102613…	127	47	102606603/102616939/102621511/102618274/102607393/102610883/102625798/102622394/102577989/102606996/102614944/102627794/102624279/102624770/102577968/102609352/102616774/102624502/102617967/102619234/102624498/102611792/102624369/102610714/102621131/102615793/102614216/102626207/102623247/102624074/102616327/102625064/102630462/102618640/102619412/102629244/102608383/102608542/102609026/102616485…	80	102629031/102610101/102607769/102610688/102611225/102627322/102616450/102612268/102614404/102614874/102613907/102620120/102611632/102624960/102629129/102611841/102621871/102614848/102617191/102613856/102614614/102614738/102613393/102618390/102611984/102619285/102623820/102618856/102623352/102630512/102628875/102626060/102618119/102627207/102618724/102613112/102625219/102617022/102615911/102625895…
5	BP	GO:0006260	DNA replication	22/1494	46/6846	8.04312e-05	0.00582322	102626798/102611797/102630547/102629070/102621522/102615859/102619925/102608212/102608908/102627400/102612331/102610752/102608530/102622245/102630884/102620839/102613266/102617108/102619526/102628160/102629303/102628058	LOC102626798/LOC102611797/LOC102630547/LOC102629070/LOC102621522/LOC102615859/LOC102619925/LOC102608212/LOC102608908/LOC102627400/LOC102612331/LOC102610752/LOC102608530/LOC102622245/LOC102630884/LOC102620839/LOC102613266/LOC102617108/LOC102619526/LOC102628160/LOC102629303/LOC102628058	22	0		22	102626798/102611797/102630547/102629070/102621522/102615859/102619925/102608212/102608908/102627400/102612331/102610752/102608530/102622245/102630884/102620839/102613266/102617108/102619526/102628160/102629303/102628058
6	BP	GO:0071554	cell wall organization or biogenesis	27/1494	62/6846	0.000100315	0.00605232	102628172/102630292/102614454/102608716/102578056/102609650/112495475/102610718/102619559/102615875/102610864/102578034/102630593/102609190/102630750/102623680/102629565/107175343/102614801/102628939/102626135/102611144/112495548/102626812/102610921/102606732/102618802	LOC102628172/LOC102630292/LOC102614454/LOC102608716/PECS-1.1/LOC102609650/LOC112495475/LOC102610718/LOC102619559/LOC102615875/LOC102610864/PME4/LOC102630593/LOC102609190/LOC102630750/LOC102623680/LOC102629565/LOC107175343/LOC102614801/LOC102628939/LOC102626135/LOC102611144/LOC112495548/LOC102626812/LOC102610921/LOC102606732/LOC102618802	27	6	102628172/102619559/102610864/112495548/102610921/102618802	21	102630292/102614454/102608716/102578056/102609650/112495475/102610718/102615875/102578034/102630593/102609190/102630750/102623680/102629565/107175343/102614801/102628939/102626135/102611144/102626812/102606732
7	BP	GO:0009733	response to auxin	16/1494	32/6846	0.0004011	0.0207426	102614790/102628768/102613185/102619305/102628469/102622453/102623442/112496676/107178327/107178062/102628946/107178047/112499275/102629869/112499276/102608660	LOC102614790/LOC102628768/LOC102613185/LOC102619305/LOC102628469/LOC102622453/LOC102623442/LOC112496676/LOC107178327/LOC107178062/LOC102628946/LOC107178047/LOC112499275/LOC102629869/LOC112499276/LOC102608660	16	4	102614790/102613185/102628469/102623442	12	102628768/102619305/102622453/112496676/107178327/107178062/102628946/107178047/112499275/102629869/112499276/102608660
8	BP	GO:0045229	external encapsulating structure organization	18/1494	39/6846	0.00061232	0.0246289	102630292/102614454/102608716/102578056/102609650/102610718/102619559/102615875/102578034/102630593/102630750/102614801/102628939/102626135/102611144/102626812/102610921/102618802	LOC102630292/LOC102614454/LOC102608716/PECS-1.1/LOC102609650/LOC102610718/LOC102619559/LOC102615875/PME4/LOC102630593/LOC102630750/LOC102614801/LOC102628939/LOC102626135/LOC102611144/LOC102626812/LOC102610921/LOC102618802	18	3	102619559/102610921/102618802	15	102630292/102614454/102608716/102578056/102609650/102610718/102615875/102578034/102630593/102630750/102614801/102628939/102626135/102611144/102626812
9	BP	GO:0071555	cell wall organization	18/1494	39/6846	0.00061232	0.0246289	102630292/102614454/102608716/102578056/102609650/102610718/102619559/102615875/102578034/102630593/102630750/102614801/102628939/102626135/102611144/102626812/102610921/102618802	LOC102630292/LOC102614454/LOC102608716/PECS-1.1/LOC102609650/LOC102610718/LOC102619559/LOC102615875/PME4/LOC102630593/LOC102630750/LOC102614801/LOC102628939/LOC102626135/LOC102611144/LOC102626812/LOC102610921/LOC102618802	18	3	102619559/102610921/102618802	15	102630292/102614454/102608716/102578056/102609650/102610718/102615875/102578034/102630593/102630750/102614801/102628939/102626135/102611144/102626812
10	CC	GO:0005618	cell wall	23/403	55/2308	1.56576e-05	0.00070459	102616939/102630292/102626683/102627322/102614454/102613907/102608716/102578056/102609650/102610718/102619559/102628875/102624279/102617022/102615875/102578034/102630750/102614801/102626135/102611144/102626812/102610921/102627641	LOC102616939/LOC102630292/LOC102626683/LOC102627322/LOC102614454/LOC102613907/LOC102608716/PECS-1.1/LOC102609650/LOC102610718/LOC102619559/LOC102628875/LOC102624279/LOC102617022/LOC102615875/PME4/LOC102630750/LOC102614801/LOC102626135/LOC102611144/LOC102626812/LOC102610921/LOC102627641	23	4	102616939/102619559/102624279/102610921	19	102630292/102626683/102627322/102614454/102613907/102608716/102578056/102609650/102610718/102628875/102617022/102615875/102578034/102630750/102614801/102626135/102611144/102626812/102627641
11	CC	GO:0030312	external encapsulating structure	23/403	55/2308	1.56576e-05	0.00070459	102616939/102630292/102626683/102627322/102614454/102613907/102608716/102578056/102609650/102610718/102619559/102628875/102624279/102617022/102615875/102578034/102630750/102614801/102626135/102611144/102626812/102610921/102627641	LOC102616939/LOC102630292/LOC102626683/LOC102627322/LOC102614454/LOC102613907/LOC102608716/PECS-1.1/LOC102609650/LOC102610718/LOC102619559/LOC102628875/LOC102624279/LOC102617022/LOC102615875/PME4/LOC102630750/LOC102614801/LOC102626135/LOC102611144/LOC102626812/LOC102610921/LOC102627641	23	4	102616939/102619559/102624279/102610921	19	102630292/102626683/102627322/102614454/102613907/102608716/102578056/102609650/102610718/102628875/102617022/102615875/102578034/102630750/102614801/102626135/102611144/102626812/102627641
12	MF	GO:0003777	microtubule motor activity	35/2118	47/10843	5.19737e-16	1.34612e-13	102617520/102610318/102613213/102618816/102619187/102615914/102623428/102608042/102620602/102616504/102618774/102619211/102625522/102618812/102606690/102619938/102619026/102609642/102620110/102616405/102620985/102626520/102611671/102608855/102613143/102616827/102611753/102615412/102628575/102630092/102615709/102620541/102619169/102627639/102609639	LOC102617520/LOC102610318/LOC102613213/LOC102618816/LOC102619187/LOC102615914/LOC102623428/LOC102608042/LOC102620602/LOC102616504/LOC102618774/LOC102619211/LOC102625522/LOC102618812/LOC102606690/LOC102619938/LOC102619026/LOC102609642/LOC102620110/LOC102616405/LOC102620985/LOC102626520/LOC102611671/LOC102608855/LOC102613143/LOC102616827/LOC102611753/LOC102615412/LOC102628575/LOC102630092/LOC102615…	35	0		35	102617520/102610318/102613213/102618816/102619187/102615914/102623428/102608042/102620602/102616504/102618774/102619211/102625522/102618812/102606690/102619938/102619026/102609642/102620110/102616405/102620985/102626520/102611671/102608855/102613143/102616827/102611753/102615412/102628575/102630092/102615709/102620541/102619169/102627639/102609639
13	MF	GO:0008017	microtubule binding	37/2118	53/10843	2.38611e-15	3.09002e-13	102617520/102610318/102613213/102618816/102619187/102615914/102623428/102608042/102620602/102616504/102618774/102619211/102627490/102625522/102618812/102606690/102619938/102619026/102609642/102620110/102616405/102620985/102626520/102611671/102608855/102613143/102616827/102611753/102615412/102628575/102630092/102615709/102620541/102619169/102627639/102609639/102612530	LOC102617520/LOC102610318/LOC102613213/LOC102618816/LOC102619187/LOC102615914/LOC102623428/LOC102608042/LOC102620602/LOC102616504/LOC102618774/LOC102619211/LOC102627490/LOC102625522/LOC102618812/LOC102606690/LOC102619938/LOC102619026/LOC102609642/LOC102620110/LOC102616405/LOC102620985/LOC102626520/LOC102611671/LOC102608855/LOC102613143/LOC102616827/LOC102611753/LOC102615412/LOC102628575/LOC102630…	37	0		37	102617520/102610318/102613213/102618816/102619187/102615914/102623428/102608042/102620602/102616504/102618774/102619211/102627490/102625522/102618812/102606690/102619938/102619026/102609642/102620110/102616405/102620985/102626520/102611671/102608855/102613143/102616827/102611753/102615412/102628575/102630092/102615709/102620541/102619169/102627639/102609639/102612530
14	MF	GO:0015631	tubulin binding	37/2118	56/10843	3.66485e-14	3.16399e-12	102617520/102610318/102613213/102618816/102619187/102615914/102623428/102608042/102620602/102616504/102618774/102619211/102627490/102625522/102618812/102606690/102619938/102619026/102609642/102620110/102616405/102620985/102626520/102611671/102608855/102613143/102616827/102611753/102615412/102628575/102630092/102615709/102620541/102619169/102627639/102609639/102612530	LOC102617520/LOC102610318/LOC102613213/LOC102618816/LOC102619187/LOC102615914/LOC102623428/LOC102608042/LOC102620602/LOC102616504/LOC102618774/LOC102619211/LOC102627490/LOC102625522/LOC102618812/LOC102606690/LOC102619938/LOC102619026/LOC102609642/LOC102620110/LOC102616405/LOC102620985/LOC102626520/LOC102611671/LOC102608855/LOC102613143/LOC102616827/LOC102611753/LOC102615412/LOC102628575/LOC102630…	37	0		37	102617520/102610318/102613213/102618816/102619187/102615914/102623428/102608042/102620602/102616504/102618774/102619211/102627490/102625522/102618812/102606690/102619938/102619026/102609642/102620110/102616405/102620985/102626520/102611671/102608855/102613143/102616827/102611753/102615412/102628575/102630092/102615709/102620541/102619169/102627639/102609639/102612530
15	MF	GO:0003774	motor activity	36/2118	55/10843	1.25925e-13	8.15366e-12	102617520/102610318/102613213/102618816/102619187/102615914/102623428/102608042/102620602/102616504/102618774/102619211/102625522/102618812/102606690/102619938/102619026/102609642/102625476/102620110/102616405/102620985/102626520/102611671/102608855/102613143/102616827/102611753/102615412/102628575/102630092/102615709/102620541/102619169/102627639/102609639	LOC102617520/LOC102610318/LOC102613213/LOC102618816/LOC102619187/LOC102615914/LOC102623428/LOC102608042/LOC102620602/LOC102616504/LOC102618774/LOC102619211/LOC102625522/LOC102618812/LOC102606690/LOC102619938/LOC102619026/LOC102609642/LOC102625476/LOC102620110/LOC102616405/LOC102620985/LOC102626520/LOC102611671/LOC102608855/LOC102613143/LOC102616827/LOC102611753/LOC102615412/LOC102628575/LOC102630…	36	0		36	102617520/102610318/102613213/102618816/102619187/102615914/102623428/102608042/102620602/102616504/102618774/102619211/102625522/102618812/102606690/102619938/102619026/102609642/102625476/102620110/102616405/102620985/102626520/102611671/102608855/102613143/102616827/102611753/102615412/102628575/102630092/102615709/102620541/102619169/102627639/102609639
16	MF	GO:0008092	cytoskeletal protein binding	45/2118	79/10843	1.79515e-13	9.29887e-12	102617520/102610318/102613213/102608961/102619162/102618816/102619187/102615914/102623428/102608042/102620602/102616504/102618774/102619211/102607368/102627490/102625522/102618812/102606690/102619938/102619026/102609642/102620110/102616405/102620985/102626520/102611671/102608855/102613143/102616827/102611753/102629033/102609419/102615412/102628575/102630092/102615709/102630628/102620541/102619169…	LOC102617520/LOC102610318/LOC102613213/LOC102608961/LOC102619162/LOC102618816/LOC102619187/LOC102615914/LOC102623428/LOC102608042/LOC102620602/LOC102616504/LOC102618774/LOC102619211/LOC102607368/LOC102627490/LOC102625522/LOC102618812/LOC102606690/LOC102619938/LOC102619026/LOC102609642/LOC102620110/LOC102616405/LOC102620985/LOC102626520/LOC102611671/LOC102608855/LOC102613143/LOC102616827/LOC102611…	45	1	102608961	44	102617520/102610318/102613213/102619162/102618816/102619187/102615914/102623428/102608042/102620602/102616504/102618774/102619211/102607368/102627490/102625522/102618812/102606690/102619938/102619026/102609642/102620110/102616405/102620985/102626520/102611671/102608855/102613143/102616827/102611753/102629033/102609419/102615412/102628575/102630092/102615709/102630628/102620541/102619169/102627639…
17	MF	GO:0020037	heme binding	112/2118	315/10843	1.05128e-11	4.53803e-10	102616866/102620631/102630988/102622157/102608671/102617251/102629219/102617975/102613870/107174216/102616872/102630558/102614285/102609972/102615900/102613105/102622372/102620707/102615778/102610662/102628671/102616519/102621309/102618410/102578025/102609186/102631126/102611561/102622477/102622777/102617317/102608175/102619397/102608708/102617167/102609348/102610008/102621985/102625443/102623975…	LOC102616866/LOC102620631/LOC102630988/LOC102622157/LOC102608671/LOC102617251/LOC102629219/LOC102617975/LOC102613870/LOC107174216/LOC102616872/LOC102630558/LOC102614285/LOC102609972/LOC102615900/LOC102613105/LOC102622372/LOC102620707/LOC102615778/LOC102610662/LOC102628671/LOC102616519/LOC102621309/LOC102618410/AOS/LOC102609186/LOC102631126/CYP707A4/LOC102622477/LOC102622777/LOC102617317/LOC102608…	112	64	102616866/102620631/102629219/102617975/102616872/102615900/102622372/102620707/102610662/102616519/102621309/102618410/102631126/102611561/102622477/102622777/102617317/102619397/102608708/102625443/102623975/102629694/102617466/102619701/102609658/102619882/102624248/102626017/102620279/102630824/102608813/102625826/102627021/102612547/102630657/102609586/102611652/102627560/102630520/102630081…	48	102630988/102622157/102608671/102617251/102613870/107174216/102630558/102614285/102609972/102613105/102615778/102628671/102578025/102609186/102608175/102617167/102609348/102610008/102621985/102625035/102626501/102622610/102627625/107176605/102614517/102621849/102614803/102628705/102618952/102610449/102620208/102613349/102610584/112496323/102613924/102616423/102620960/102625685/102618995/102627918…
18	MF	GO:0046906	tetrapyrrole binding	112/2118	318/10843	2.08398e-11	7.71072e-10	102616866/102620631/102630988/102622157/102608671/102617251/102629219/102617975/102613870/107174216/102616872/102630558/102614285/102609972/102615900/102613105/102622372/102620707/102615778/102610662/102628671/102616519/102621309/102618410/102578025/102609186/102631126/102611561/102622477/102622777/102617317/102608175/102619397/102608708/102617167/102609348/102610008/102621985/102625443/102623975…	LOC102616866/LOC102620631/LOC102630988/LOC102622157/LOC102608671/LOC102617251/LOC102629219/LOC102617975/LOC102613870/LOC107174216/LOC102616872/LOC102630558/LOC102614285/LOC102609972/LOC102615900/LOC102613105/LOC102622372/LOC102620707/LOC102615778/LOC102610662/LOC102628671/LOC102616519/LOC102621309/LOC102618410/AOS/LOC102609186/LOC102631126/CYP707A4/LOC102622477/LOC102622777/LOC102617317/LOC102608…	112	64	102616866/102620631/102629219/102617975/102616872/102615900/102622372/102620707/102610662/102616519/102621309/102618410/102631126/102611561/102622477/102622777/102617317/102619397/102608708/102625443/102623975/102629694/102617466/102619701/102609658/102619882/102624248/102626017/102620279/102630824/102608813/102625826/102627021/102612547/102630657/102609586/102611652/102627560/102630520/102630081…	48	102630988/102622157/102608671/102617251/102613870/107174216/102630558/102614285/102609972/102613105/102615778/102628671/102578025/102609186/102608175/102617167/102609348/102610008/102621985/102625035/102626501/102622610/102627625/107176605/102614517/102621849/102614803/102628705/102618952/102610449/102620208/102613349/102610584/112496323/102613924/102616423/102620960/102625685/102618995/102627918…
19	MF	GO:0016798	hydrolase activity, acting on glycosyl bonds	99/2118	272/10843	3.71272e-11	1.0788e-09	102628172/102616939/102607393/102607769/102611225/102627322/102616450/102612268/102614404/102614874/102613907/102620120/102611632/102625798/102624960/102577989/102614944/102617191/102613856/102614614/102627794/102614738/102613393/102618390/102619285/112495475/102623820/102618856/102623352/102628296/102630512/102621461/102628875/102624279/102626060/102618119/102627207/102613112/102625219/102617022…	LOC102628172/LOC102616939/LOC102607393/LOC102607769/LOC102611225/LOC102627322/LOC102616450/LOC102612268/LOC102614404/LOC102614874/LOC102613907/LOC102620120/LOC102611632/LOC102625798/LOC102624960/LOC102577989/LOC102614944/LOC102617191/LOC102613856/LOC102614614/LOC102627794/LOC102614738/LOC102613393/LOC102618390/LOC102619285/LOC112495475/LOC102623820/LOC102618856/LOC102623352/LOC102628296/LOC102630…	99	32	102628172/102616939/102607393/102625798/102577989/102614944/102627794/102624279/102577968/102616774/102610864/102619234/102611792/102610714/102621131/102614216/102626207/102623247/102618640/102629244/102627575/102608383/102608542/102609026/112495548/102619531/102607011/102608348/102628588/102625495/107175588/102631040	67	102607769/102611225/102627322/102616450/102612268/102614404/102614874/102613907/102620120/102611632/102624960/102617191/102613856/102614614/102614738/102613393/102618390/102619285/112495475/102623820/102618856/102623352/102628296/102630512/102621461/102628875/102626060/102618119/102627207/102613112/102625219/102617022/102625895/102625396/102621775/102629166/102621883/102607677/102614102/102624542…
20	MF	GO:0004857	enzyme inhibitor activity	40/2118	74/10843	3.74872e-11	1.0788e-09	102622270/102622572/102620812/102623021/102630292/102622808/102614454/102578056/102619845/107176861/102623387/102623691/102631364/107175685/102622862/102623982/102609650/102606769/102610718/102619559/102615875/102578034/102617771/102620714/107178591/102613488/107176835/107178900/102623961/102630850/102629014/102611249/novel.1283/novel.915/102630363/102607246/102611144/novel.2206/novel.2268/107176…	LOC102622270/LOC102622572/LOC102620812/LOC102623021/LOC102630292/LOC102622808/LOC102614454/PECS-1.1/LOC102619845/LOC107176861/LOC102623387/LOC102623691/LOC102631364/LOC107175685/LOC102622862/LOC102623982/LOC102609650/LOC102606769/LOC102610718/LOC102619559/LOC102615875/PME4/LOC102617771/LOC102620714/LOC107178591/LOC102613488/LOC107176835/LOC107178900/LOC102623961/LOC102630850/LOC102629014/LOC10261…	40	15	102620812/107176861/102631364/107175685/102622862/102606769/102619559/102617771/102630850/novel.1283/novel.915/102630363/102607246/novel.2206/107176789	25	102622270/102622572/102623021/102630292/102622808/102614454/102578056/102619845/102623387/102623691/102623982/102609650/102610718/102615875/102578034/102620714/107178591/102613488/107176835/107178900/102623961/102629014/102611249/102611144/novel.2268
21	MF	GO:0005506	iron ion binding	99/2118	275/10843	7.63541e-11	1.97757e-09	102618274/102620631/102608671/102609996/102629219/102617975/102613870/102616872/102614285/102609972/102615900/102613105/102620707/102610662/102628671/102616519/102621309/102619229/102618410/102578025/102609186/102631126/102611561/102622477/102622777/102619397/102608708/102617167/102609348/102610008/102615169/102625443/102623975/102617628/102629694/102625035/102626501/102611328/102627625/102617466…	LOC102618274/LOC102620631/LOC102608671/LOC102609996/LOC102629219/LOC102617975/LOC102613870/LOC102616872/LOC102614285/LOC102609972/LOC102615900/LOC102613105/LOC102620707/LOC102610662/LOC102628671/LOC102616519/LOC102621309/LOC102619229/LOC102618410/AOS/LOC102609186/LOC102631126/CYP707A4/LOC102622477/LOC102622777/LOC102619397/LOC102608708/LOC102617167/LOC102609348/LOC102610008/LOC102615169/LOC102625…	99	60	102618274/102620631/102629219/102617975/102616872/102615900/102620707/102610662/102616519/102621309/102619229/102618410/102631126/102611561/102622477/102622777/102619397/102608708/102615169/102625443/102623975/102629694/102617466/102619701/102626899/102609658/102619882/102624248/102626017/102620279/102630824/102608813/102612047/102625826/102627021/102612547/102630657/102609586/102611652/102627560…	39	102608671/102609996/102613870/102614285/102609972/102613105/102628671/102578025/102609186/102617167/102609348/102610008/102617628/102625035/102626501/102611328/102627625/107176605/102617333/102621849/102615791/102628705/102618952/102610449/102613349/102610584/107177764/112496323/102616423/102610181/102625685/102618995/102627918/102608597/102613603/102624432/102624536/102628879/102623337
22	MF	GO:0004553	hydrolase activity, hydrolyzing O-glycosyl compounds	93/2118	259/10843	3.38082e-10	7.40823e-09	102628172/102616939/102607393/102607769/102611225/102627322/102616450/102612268/102614404/102614874/102613907/102620120/102611632/102625798/102624960/102577989/102614944/102617191/102613856/102614614/102627794/102614738/102613393/102618390/102619285/112495475/102623820/102618856/102623352/102628296/102630512/102628875/102624279/102626060/102618119/102627207/102613112/102625219/102617022/102577968…	LOC102628172/LOC102616939/LOC102607393/LOC102607769/LOC102611225/LOC102627322/LOC102616450/LOC102612268/LOC102614404/LOC102614874/LOC102613907/LOC102620120/LOC102611632/LOC102625798/LOC102624960/LOC102577989/LOC102614944/LOC102617191/LOC102613856/LOC102614614/LOC102627794/LOC102614738/LOC102613393/LOC102618390/LOC102619285/LOC112495475/LOC102623820/LOC102618856/LOC102623352/LOC102628296/LOC102630…	93	30	102628172/102616939/102607393/102625798/102577989/102614944/102627794/102624279/102577968/102616774/102610864/102619234/102611792/102610714/102621131/102614216/102626207/102623247/102618640/102629244/102608383/102608542/102609026/112495548/102619531/102607011/102628588/102625495/107175588/102631040	63	102607769/102611225/102627322/102616450/102612268/102614404/102614874/102613907/102620120/102611632/102624960/102617191/102613856/102614614/102614738/102613393/102618390/102619285/112495475/102623820/102618856/102623352/102628296/102630512/102628875/102626060/102618119/102627207/102613112/102625219/102617022/102625895/102625396/102621775/102629166/102621883/102607677/102614102/102624542/102619294…
23	MF	GO:0016705	oxidoreductase activity, acting on paired donors, with incorporation or reduction of molecular oxygen	97/2118	274/10843	3.43238e-10	7.40823e-09	102620631/102608671/102629219/102611163/102617975/102613870/102611986/102616872/102626347/102614285/102609972/102615900/102613105/102620707/102610662/102628671/102616519/102621309/102618410/102578025/102609186/102631126/102611561/102622477/102622777/102619397/102608708/102617167/102609348/102610008/102625443/102623975/102629694/102625035/102626501/102627625/102617466/102619701/107176605/102609658…	LOC102620631/LOC102608671/LOC102629219/LOC102611163/LOC102617975/LOC102613870/LOC102611986/LOC102616872/LOC102626347/LOC102614285/LOC102609972/LOC102615900/LOC102613105/LOC102620707/LOC102610662/LOC102628671/LOC102616519/LOC102621309/LOC102618410/AOS/LOC102609186/LOC102631126/CYP707A4/LOC102622477/LOC102622777/LOC102619397/LOC102608708/LOC102617167/LOC102609348/LOC102610008/LOC102625443/LOC102623…	97	57	102620631/102629219/102617975/102616872/102615900/102620707/102610662/102616519/102621309/102618410/102631126/102611561/102622477/102622777/102619397/102608708/102625443/102623975/102629694/102617466/102619701/102609658/102619882/102624248/102626017/102620279/102630824/102608813/102612047/102625826/102627021/102612547/102630657/102609586/102611652/102627560/102630520/102630081/102629670/102626273…	40	102608671/102611163/102613870/102611986/102626347/102614285/102609972/102613105/102628671/102578025/102609186/102617167/102609348/102610008/102625035/102626501/102627625/107176605/102610049/102621849/102628705/102618952/102610449/102625209/102613349/102614730/102610584/112496323/102616423/102625685/102618995/102622201/102618601/102627918/102608597/102613603/102624432/102624536/102628879/102623337
24	MF	GO:0004866	endopeptidase inhibitor activity	16/2118	23/10843	2.57075e-07	4.1614e-06	102622270/102622572/102620812/102623021/102631364/107175685/102622862/102606769/107178900/102623961/102630850/novel.1283/novel.915/102607246/novel.2206/novel.2268	LOC102622270/LOC102622572/LOC102620812/LOC102623021/LOC102631364/LOC107175685/LOC102622862/LOC102606769/LOC107178900/LOC102623961/LOC102630850/-/-/LOC102607246/-/-	16	10	102620812/102631364/107175685/102622862/102606769/102630850/novel.1283/novel.915/102607246/novel.2206	6	102622270/102622572/102623021/107178900/102623961/novel.2268
25	MF	GO:0030414	peptidase inhibitor activity	16/2118	23/10843	2.57075e-07	4.1614e-06	102622270/102622572/102620812/102623021/102631364/107175685/102622862/102606769/107178900/102623961/102630850/novel.1283/novel.915/102607246/novel.2206/novel.2268	LOC102622270/LOC102622572/LOC102620812/LOC102623021/LOC102631364/LOC107175685/LOC102622862/LOC102606769/LOC107178900/LOC102623961/LOC102630850/-/-/LOC102607246/-/-	16	10	102620812/102631364/107175685/102622862/102606769/102630850/novel.1283/novel.915/102607246/novel.2206	6	102622270/102622572/102623021/107178900/102623961/novel.2268
26	MF	GO:0061134	peptidase regulator activity	16/2118	23/10843	2.57075e-07	4.1614e-06	102622270/102622572/102620812/102623021/102631364/107175685/102622862/102606769/107178900/102623961/102630850/novel.1283/novel.915/102607246/novel.2206/novel.2268	LOC102622270/LOC102622572/LOC102620812/LOC102623021/LOC102631364/LOC107175685/LOC102622862/LOC102606769/LOC107178900/LOC102623961/LOC102630850/-/-/LOC102607246/-/-	16	10	102620812/102631364/107175685/102622862/102606769/102630850/novel.1283/novel.915/102607246/novel.2206	6	102622270/102622572/102623021/107178900/102623961/novel.2268
27	MF	GO:0061135	endopeptidase regulator activity	16/2118	23/10843	2.57075e-07	4.1614e-06	102622270/102622572/102620812/102623021/102631364/107175685/102622862/102606769/107178900/102623961/102630850/novel.1283/novel.915/102607246/novel.2206/novel.2268	LOC102622270/LOC102622572/LOC102620812/LOC102623021/LOC102631364/LOC107175685/LOC102622862/LOC102606769/LOC107178900/LOC102623961/LOC102630850/-/-/LOC102607246/-/-	16	10	102620812/102631364/107175685/102622862/102606769/102630850/novel.1283/novel.915/102607246/novel.2206	6	102622270/102622572/102623021/107178900/102623961/novel.2268
28	MF	GO:0017111	nucleoside-triphosphatase activity	82/2118	259/10843	1.83373e-06	2.79374e-05	102614291/102615246/102620663/102607167/102617520/102626767/102609137/102606661/102610705/102624648/102610318/102613213/102577964/102607567/102608539/102618816/102614268/102619187/102606764/102615914/102623428/102608042/102626526/102620602/102616504/102618774/102609882/102619211/102612058/102625522/102618812/102608368/102622347/102606690/102609409/102619938/102619026/102609642/102630547/102625476…	LOC102614291/LOC102615246/LOC102620663/LOC102607167/LOC102617520/LOC102626767/LOC102609137/LOC102606661/LOC102610705/LOC102624648/LOC102610318/LOC102613213/LOC102577964/LOC102607567/LOC102608539/LOC102618816/LOC102614268/LOC102619187/LOC102606764/LOC102615914/LOC102623428/LOC102608042/LOC102626526/LOC102620602/LOC102616504/LOC102618774/LOC102609882/LOC102619211/LOC102612058/LOC102625522/LOC102618…	82	19	102614291/102615246/102626767/102614268/102626526/102609882/102608368/102622347/102609409/102611636/102616643/102612276/102625777/102612804/102614064/102612574/102619253/102622016/102625002	63	102620663/102607167/102617520/102609137/102606661/102610705/102624648/102610318/102613213/102577964/102607567/102608539/102618816/102619187/102606764/102615914/102623428/102608042/102620602/102616504/102618774/102619211/102612058/102625522/102618812/102606690/102619938/102619026/102609642/102630547/102625476/102626565/102620110/102616405/102620985/102626520/102611671/102608855/102613143/102616827…
29	MF	GO:0016462	pyrophosphatase activity	83/2118	268/10843	4.20689e-06	6.05325e-05	102614291/102615246/102620663/102607167/102617520/102626767/102609137/102606661/102610705/102624648/102610318/102613213/102577964/102607567/102608539/102618816/102614268/102619187/102606764/102615914/102623428/102608042/102626526/102620602/102616504/102618774/102609882/102619211/102612058/102625522/102618812/102608368/102622347/102606690/102609409/102619938/102619026/102609642/102630547/102625476…	LOC102614291/LOC102615246/LOC102620663/LOC102607167/LOC102617520/LOC102626767/LOC102609137/LOC102606661/LOC102610705/LOC102624648/LOC102610318/LOC102613213/LOC102577964/LOC102607567/LOC102608539/LOC102618816/LOC102614268/LOC102619187/LOC102606764/LOC102615914/LOC102623428/LOC102608042/LOC102626526/LOC102620602/LOC102616504/LOC102618774/LOC102609882/LOC102619211/LOC102612058/LOC102625522/LOC102618…	83	19	102614291/102615246/102626767/102614268/102626526/102609882/102608368/102622347/102609409/102611636/102616643/102612276/102625777/102612804/102614064/102612574/102619253/102622016/102625002	64	102620663/102607167/102617520/102609137/102606661/102610705/102624648/102610318/102613213/102577964/102607567/102608539/102618816/102619187/102606764/102615914/102623428/102608042/102620602/102616504/102618774/102619211/102612058/102625522/102618812/102606690/102619938/102619026/102609642/102630547/102625476/102626565/102620110/102616405/102620985/102626520/102611671/102608855/102613143/102616827…
30	MF	GO:0098772	molecular function regulator	45/2118	122/10843	5.43295e-06	7.40598e-05	102622270/102622572/102620812/102623021/102630292/102622808/102614454/102578056/102619845/107176861/102623387/102623691/102631364/107175685/102622862/102623982/102609650/102606769/102610718/102619559/102615875/102627140/102578034/102617771/102615784/102620714/107178591/102613488/102622467/107176835/107177639/107178900/102624946/102623961/102630850/102629014/102611249/novel.1283/novel.915/10263036…	LOC102622270/LOC102622572/LOC102620812/LOC102623021/LOC102630292/LOC102622808/LOC102614454/PECS-1.1/LOC102619845/LOC107176861/LOC102623387/LOC102623691/LOC102631364/LOC107175685/LOC102622862/LOC102623982/LOC102609650/LOC102606769/LOC102610718/LOC102619559/LOC102615875/LOC102627140/PME4/LOC102617771/LOC102615784/LOC102620714/LOC107178591/LOC102613488/LOC102622467/LOC107176835/LOC107177639/LOC10717…	45	16	102620812/107176861/102631364/107175685/102622862/102606769/102619559/102617771/107177639/102630850/novel.1283/novel.915/102630363/102607246/novel.2206/107176789	29	102622270/102622572/102623021/102630292/102622808/102614454/102578056/102619845/102623387/102623691/102623982/102609650/102610718/102615875/102627140/102578034/102615784/102620714/107178591/102613488/102622467/107176835/107178900/102624946/102623961/102629014/102611249/102611144/novel.2268
31	MF	GO:0016818	hydrolase activity, acting on acid anhydrides, in phosphorus-containing anhydrides	83/2118	273/10843	9.25542e-06	0.000119858	102614291/102615246/102620663/102607167/102617520/102626767/102609137/102606661/102610705/102624648/102610318/102613213/102577964/102607567/102608539/102618816/102614268/102619187/102606764/102615914/102623428/102608042/102626526/102620602/102616504/102618774/102609882/102619211/102612058/102625522/102618812/102608368/102622347/102606690/102609409/102619938/102619026/102609642/102630547/102625476…	LOC102614291/LOC102615246/LOC102620663/LOC102607167/LOC102617520/LOC102626767/LOC102609137/LOC102606661/LOC102610705/LOC102624648/LOC102610318/LOC102613213/LOC102577964/LOC102607567/LOC102608539/LOC102618816/LOC102614268/LOC102619187/LOC102606764/LOC102615914/LOC102623428/LOC102608042/LOC102626526/LOC102620602/LOC102616504/LOC102618774/LOC102609882/LOC102619211/LOC102612058/LOC102625522/LOC102618…	83	19	102614291/102615246/102626767/102614268/102626526/102609882/102608368/102622347/102609409/102611636/102616643/102612276/102625777/102612804/102614064/102612574/102619253/102622016/102625002	64	102620663/102607167/102617520/102609137/102606661/102610705/102624648/102610318/102613213/102577964/102607567/102608539/102618816/102619187/102606764/102615914/102623428/102608042/102620602/102616504/102618774/102619211/102612058/102625522/102618812/102606690/102619938/102619026/102609642/102630547/102625476/102626565/102620110/102616405/102620985/102626520/102611671/102608855/102613143/102616827…
32	MF	GO:0030234	enzyme regulator activity	40/2118	107/10843	1.22714e-05	0.000151348	102622270/102622572/102620812/102623021/102630292/102622808/102614454/102578056/102619845/107176861/102623387/102623691/102631364/107175685/102622862/102623982/102609650/102606769/102610718/102619559/102615875/102578034/102617771/102620714/107178591/102613488/107176835/107178900/102623961/102630850/102629014/102611249/novel.1283/novel.915/102630363/102607246/102611144/novel.2206/novel.2268/107176…	LOC102622270/LOC102622572/LOC102620812/LOC102623021/LOC102630292/LOC102622808/LOC102614454/PECS-1.1/LOC102619845/LOC107176861/LOC102623387/LOC102623691/LOC102631364/LOC107175685/LOC102622862/LOC102623982/LOC102609650/LOC102606769/LOC102610718/LOC102619559/LOC102615875/PME4/LOC102617771/LOC102620714/LOC107178591/LOC102613488/LOC107176835/LOC107178900/LOC102623961/LOC102630850/LOC102629014/LOC10261…	40	15	102620812/107176861/102631364/107175685/102622862/102606769/102619559/102617771/102630850/novel.1283/novel.915/102630363/102607246/novel.2206/107176789	25	102622270/102622572/102623021/102630292/102622808/102614454/102578056/102619845/102623387/102623691/102623982/102609650/102610718/102615875/102578034/102620714/107178591/102613488/107176835/107178900/102623961/102629014/102611249/102611144/novel.2268
33	MF	GO:0016817	hydrolase activity, acting on acid anhydrides	83/2118	276/10843	1.45731e-05	0.000171565	102614291/102615246/102620663/102607167/102617520/102626767/102609137/102606661/102610705/102624648/102610318/102613213/102577964/102607567/102608539/102618816/102614268/102619187/102606764/102615914/102623428/102608042/102626526/102620602/102616504/102618774/102609882/102619211/102612058/102625522/102618812/102608368/102622347/102606690/102609409/102619938/102619026/102609642/102630547/102625476…	LOC102614291/LOC102615246/LOC102620663/LOC102607167/LOC102617520/LOC102626767/LOC102609137/LOC102606661/LOC102610705/LOC102624648/LOC102610318/LOC102613213/LOC102577964/LOC102607567/LOC102608539/LOC102618816/LOC102614268/LOC102619187/LOC102606764/LOC102615914/LOC102623428/LOC102608042/LOC102626526/LOC102620602/LOC102616504/LOC102618774/LOC102609882/LOC102619211/LOC102612058/LOC102625522/LOC102618…	83	19	102614291/102615246/102626767/102614268/102626526/102609882/102608368/102622347/102609409/102611636/102616643/102612276/102625777/102612804/102614064/102612574/102619253/102622016/102625002	64	102620663/102607167/102617520/102609137/102606661/102610705/102624648/102610318/102613213/102577964/102607567/102608539/102618816/102619187/102606764/102615914/102623428/102608042/102620602/102616504/102618774/102619211/102612058/102625522/102618812/102606690/102619938/102619026/102609642/102630547/102625476/102626565/102620110/102616405/102620985/102626520/102611671/102608855/102613143/102616827…
34	MF	GO:0003700	DNA binding transcription factor activity	86/2118	297/10843	4.85523e-05	0.000546742	102629193/102627706/102616937/102623205/102614147/102626792/102614278/102620218/102626980/102609535/102628943/102606748/102623324/102614260/102607474/102609679/102630159/102631124/102617860/102614399/102616112/102617411/102616481/102630982/102608732/102626551/102608812/102608145/102607530/102610536/102627474/102616581/102611374/102626847/102626069/102622754/102619043/102620575/102614282/102617899…	LOC102629193/LOC102627706/LOC102616937/LOC102623205/LOC102614147/LOC102626792/LOC102614278/LOC102620218/LOC102626980/LOC102609535/LOC102628943/LOC102606748/LOC102623324/LOC102614260/LOC102607474/LOC102609679/LOC102630159/LOC102631124/LOC102617860/LOC102614399/LOC102616112/LOC102617411/LOC102616481/LOC102630982/LOC102608732/LOC102626551/LOC102608812/LOC102608145/LOC102607530/LOC102610536/LOC102627…	86	45	102627706/102626792/102614278/102620218/102626980/102609535/102623324/102630159/102631124/102617860/102617411/102616481/102626551/102607530/102610536/102627474/102626847/102626069/102619043/102615136/102616520/102621823/102626389/102627433/102608237/102622704/102626373/102609311/102628407/102626219/102611994/102620453/102625493/102612245/102616268/102608921/102621416/102628632/102622241/102631439…	41	102629193/102616937/102623205/102614147/102628943/102606748/102614260/102607474/102609679/102614399/102616112/102630982/102608732/102608812/102608145/102616581/102611374/102622754/102620575/102614282/102617899/102619676/102623456/102630201/102631381/102615846/102628775/102627534/102623361/102627975/102613036/102614054/102578018/102615731/102608752/102609446/107175663/102611482/102623439/102609272…
35	MF	GO:0016747	transferase activity, transferring acyl groups other than amino-acyl groups	53/2118	173/10843	0.000295843	0.00319264	102622917/102627030/102630244/102621939/102616815/102617526/102630515/102629630/102628692/102616762/102630782/102624810/102624654/102606909/102615417/102613659/102625743/102617597/102620601/102616936/102628323/102611338/102608065/102608289/102613368/102631264/102617166/102614899/102609752/102619313/102615724/102611143/102613821/102629209/102624121/102627902/102617332/102608675/102616262/102611960…	LOC102622917/LOC102627030/LOC102630244/LOC102621939/LOC102616815/LOC102617526/LOC102630515/LOC102629630/LOC102628692/LOC102616762/LOC102630782/LOC102624810/LOC102624654/LOC102606909/LOC102615417/LOC102613659/LOC102625743/LOC102617597/LOC102620601/LOC102616936/LOC102628323/LOC102611338/LOC102608065/LOC102608289/LOC102613368/LOC102631264/LOC102617166/LOC102614899/LOC102609752/LOC102619313/LOC102615…	53	26	102630244/102621939/102616815/102628692/102616762/102624810/102624654/102606909/102613659/102625743/102617597/102611338/102608065/102613368/102617166/102615724/102611143/102627902/102611960/112499596/102625849/102618363/102619283/112498876/107177731/102608463	27	102622917/102627030/102617526/102630515/102629630/102630782/102615417/102620601/102616936/102628323/102608289/102631264/102614899/102609752/102619313/102613821/102629209/102624121/102617332/102608675/102616262/102618165/107175939/102614123/102628417/102619032/102609895
36	MF	GO:0030599	pectinesterase activity	15/2118	32/10843	0.000421487	0.0043666	102630292/102614454/102608716/102578056/102609650/102610718/102619559/102615875/102578034/102630750/102614801/102626135/102611144/102626812/102610921	LOC102630292/LOC102614454/LOC102608716/PECS-1.1/LOC102609650/LOC102610718/LOC102619559/LOC102615875/PME4/LOC102630750/LOC102614801/LOC102626135/LOC102611144/LOC102626812/LOC102610921	15	2	102619559/102610921	13	102630292/102614454/102608716/102578056/102609650/102610718/102615875/102578034/102630750/102614801/102626135/102611144/102626812
37	MF	GO:0140110	transcription regulator activity	88/2118	324/10843	0.000449596	0.00447867	102629193/102627706/102616937/102623205/102614147/102626792/102614278/102620218/102626980/102609535/102628943/102606748/102623324/102614260/102606909/102607474/102609679/102630159/102631124/102617860/102614399/102616112/102617411/102616481/102625743/102630982/102608732/102626551/102608812/102608145/102607530/102610536/102627474/102616581/102611374/102626847/102626069/102622754/102619043/102620575…	LOC102629193/LOC102627706/LOC102616937/LOC102623205/LOC102614147/LOC102626792/LOC102614278/LOC102620218/LOC102626980/LOC102609535/LOC102628943/LOC102606748/LOC102623324/LOC102614260/LOC102606909/LOC102607474/LOC102609679/LOC102630159/LOC102631124/LOC102617860/LOC102614399/LOC102616112/LOC102617411/LOC102616481/LOC102625743/LOC102630982/LOC102608732/LOC102626551/LOC102608812/LOC102608145/LOC102607…	88	47	102627706/102626792/102614278/102620218/102626980/102609535/102623324/102606909/102630159/102631124/102617860/102617411/102616481/102625743/102626551/102607530/102610536/102627474/102626847/102626069/102619043/102615136/102616520/102621823/102626389/102627433/102608237/102622704/102626373/102609311/102628407/102626219/102611994/102620453/102625493/102612245/102616268/102608921/102621416/102628632…	41	102629193/102616937/102623205/102614147/102628943/102606748/102614260/102607474/102609679/102614399/102616112/102630982/102608732/102608812/102608145/102616581/102611374/102622754/102620575/102614282/102617899/102619676/102623456/102630201/102631381/102615846/102628775/102627534/102623361/102627975/102613036/102614054/102578018/102615731/102608752/102609446/107175663/102611482/102623439/102609272…
38	MF	GO:0015035	protein disulfide oxidoreductase activity	14/2118	31/10843	0.00103676	0.00979776	102607358/102620466/102631303/102608431/102626886/102610856/102608721/102630568/102622324/102608437/102607653/102616977/102630497/102606782	LOC102607358/LOC102620466/LOC102631303/LOC102608431/LOC102626886/LOC102610856/LOC102608721/LOC102630568/LOC102622324/LOC102608437/LOC102607653/LOC102616977/LOC102630497/LOC102606782	14	6	102607358/102631303/102608431/102626886/102608721/102607653	8	102620466/102610856/102630568/102622324/102608437/102616977/102630497/102606782
39	MF	GO:0043565	sequence-specific DNA binding	49/2118	165/10843	0.00105922	0.00979776	102629193/102616937/102623205/102614147/102626792/102626980/102628943/102606748/102614260/102607474/102609679/102631124/102617860/102617411/102616481/102630982/102608732/102608145/102607530/102626069/102619043/102614282/102615136/102621823/102608237/102622704/102609311/102628407/102630201/102626219/102631381/102628775/102623361/102627975/102612245/107176787/102616268/102608921/102618842/102621416…	LOC102629193/LOC102616937/LOC102623205/LOC102614147/LOC102626792/LOC102626980/LOC102628943/LOC102606748/LOC102614260/LOC102607474/LOC102609679/LOC102631124/LOC102617860/LOC102617411/LOC102616481/LOC102630982/LOC102608732/LOC102608145/LOC102607530/LOC102626069/LOC102619043/LOC102614282/LOC102615136/LOC102621823/LOC102608237/LOC102622704/LOC102609311/LOC102628407/LOC102630201/LOC102626219/LOC102631…	49	26	102626792/102626980/102631124/102617860/102617411/102616481/102607530/102626069/102619043/102615136/102621823/102608237/102622704/102609311/102628407/102626219/102612245/102616268/102608921/102621416/102628632/102631439/102611523/102624091/novel.282/102628286	23	102629193/102616937/102623205/102614147/102628943/102606748/102614260/102607474/102609679/102630982/102608732/102608145/102614282/102630201/102631381/102628775/102623361/102627975/107176787/102618842/102615731/102608752/102609272
40	MF	GO:0015036	disulfide oxidoreductase activity	17/2118	42/10843	0.00141265	0.0126164	102607358/102620466/102631303/107178023/102608431/102626886/102610856/102608721/102630568/102622324/102608437/102611510/102607653/112497645/102616977/102630497/102606782	LOC102607358/LOC102620466/LOC102631303/LOC107178023/LOC102608431/LOC102626886/LOC102610856/LOC102608721/LOC102630568/LOC102622324/LOC102608437/LOC102611510/LOC102607653/LOC112497645/LOC102616977/LOC102630497/LOC102606782	17	6	102607358/102631303/102608431/102626886/102608721/102607653	11	102620466/107178023/102610856/102630568/102622324/102608437/102611510/112497645/102616977/102630497/102606782
41	MF	GO:0004601	peroxidase activity	25/2118	72/10843	0.00173824	0.0150068	102616866/102630988/102622157/102617251/102616580/107174216/102630558/102622372/102615778/102608175/102621985/102622610/102614517/102614803/102620208/102610448/102613924/102620960/102626296/102618017/102620525/102610813/102619020/102617468/102612577	LOC102616866/LOC102630988/LOC102622157/LOC102617251/LOC102616580/LOC107174216/LOC102630558/LOC102622372/LOC102615778/LOC102608175/LOC102621985/LOC102622610/LOC102614517/LOC102614803/LOC102620208/LOC102610448/LOC102613924/LOC102620960/LOC102626296/LOC102618017/LOC102620525/LOC102610813/LOC102619020/LOC102617468/LOC102612577	25	9	102616866/102616580/102622372/102610448/102626296/102618017/102620525/102619020/102612577	16	102630988/102622157/102617251/107174216/102630558/102615778/102608175/102621985/102622610/102614517/102614803/102620208/102613924/102620960/102610813/102617468
42	MF	GO:0016684	oxidoreductase activity, acting on peroxide as acceptor	25/2118	73/10843	0.00216174	0.018061	102616866/102630988/102622157/102617251/102616580/107174216/102630558/102622372/102615778/102608175/102621985/102622610/102614517/102614803/102620208/102610448/102613924/102620960/102626296/102618017/102620525/102610813/102619020/102617468/102612577	LOC102616866/LOC102630988/LOC102622157/LOC102617251/LOC102616580/LOC107174216/LOC102630558/LOC102622372/LOC102615778/LOC102608175/LOC102621985/LOC102622610/LOC102614517/LOC102614803/LOC102620208/LOC102610448/LOC102613924/LOC102620960/LOC102626296/LOC102618017/LOC102620525/LOC102610813/LOC102619020/LOC102617468/LOC102612577	25	9	102616866/102616580/102622372/102610448/102626296/102618017/102620525/102619020/102612577	16	102630988/102622157/102617251/107174216/102630558/102615778/102608175/102621985/102622610/102614517/102614803/102620208/102613924/102620960/102610813/102617468
43	MF	GO:0052689	carboxylic ester hydrolase activity	19/2118	52/10843	0.00311348	0.0251997	102630292/102614454/102608716/102578056/102609650/102621972/102610718/102619559/102615875/102578034/102630750/102620504/102614801/102626135/102617848/102611144/102626812/102610921/102578008	LOC102630292/LOC102614454/LOC102608716/PECS-1.1/LOC102609650/LOC102621972/LOC102610718/LOC102619559/LOC102615875/PME4/LOC102630750/LOC102620504/LOC102614801/LOC102626135/LOC102617848/LOC102611144/LOC102626812/LOC102610921/CHLASE1	19	3	102619559/102620504/102610921	16	102630292/102614454/102608716/102578056/102609650/102621972/102610718/102615875/102578034/102630750/102614801/102626135/102617848/102611144/102626812/102578008
44	MF	GO:0005507	copper ion binding	16/2118	42/10843	0.00400414	0.0314264	102628991/102622059/102628236/102611524/102618241/102625298/102606900/102609228/102610433/102620940/102629131/102607588/102629065/102623979/102618924/102608359	LOC102628991/LOC102622059/LOC102628236/LOC102611524/LOC102618241/LOC102625298/LOC102606900/LOC102609228/LOC102610433/LOC102620940/LOC102629131/LOC102607588/LOC102629065/LOC102623979/LOC102618924/LOC102608359	16	5	102628236/102618241/102609228/102620940/102623979	11	102628991/102622059/102611524/102625298/102606900/102610433/102629131/102607588/102629065/102618924/102608359
45	MF	GO:0016209	antioxidant activity	25/2118	77/10843	0.00483968	0.0367836	102616866/102630988/102622157/102617251/102616580/107174216/102630558/102622372/102615778/102608175/102621985/102622610/102614517/102614803/102620208/102610448/102613924/102620960/102626296/102618017/102620525/102610813/102619020/102617468/102612577	LOC102616866/LOC102630988/LOC102622157/LOC102617251/LOC102616580/LOC107174216/LOC102630558/LOC102622372/LOC102615778/LOC102608175/LOC102621985/LOC102622610/LOC102614517/LOC102614803/LOC102620208/LOC102610448/LOC102613924/LOC102620960/LOC102626296/LOC102618017/LOC102620525/LOC102610813/LOC102619020/LOC102617468/LOC102612577	25	9	102616866/102616580/102622372/102610448/102626296/102618017/102620525/102619020/102612577	16	102630988/102622157/102617251/107174216/102630558/102615778/102608175/102621985/102622610/102614517/102614803/102620208/102613924/102620960/102610813/102617468
46	MF	GO:0016746	transferase activity, transferring acyl groups	56/2118	207/10843	0.00497076	0.0367836	102622917/102627030/102630244/102621939/102616815/102617526/102630515/102629630/102628692/102616762/102630782/102624810/102624654/102606909/102615417/102613659/102625743/102617597/102620601/102616936/102628323/102611338/102608065/102608289/102613368/102631264/102617166/102614899/102609752/102619313/102615724/102611143/102613821/102629209/102624121/102627902/102617332/102608675/102616262/102618702…	LOC102622917/LOC102627030/LOC102630244/LOC102621939/LOC102616815/LOC102617526/LOC102630515/LOC102629630/LOC102628692/LOC102616762/LOC102630782/LOC102624810/LOC102624654/LOC102606909/LOC102615417/LOC102613659/LOC102625743/LOC102617597/LOC102620601/LOC102616936/LOC102628323/LOC102611338/LOC102608065/LOC102608289/LOC102613368/LOC102631264/LOC102617166/LOC102614899/LOC102609752/LOC102619313/LOC102615…	56	29	102630244/102621939/102616815/102628692/102616762/102624810/102624654/102606909/102613659/102625743/102617597/102611338/102608065/102613368/102617166/102615724/102611143/102627902/102618702/102614224/102611960/112499596/102625849/102618363/102619283/102627849/112498876/107177731/102608463	27	102622917/102627030/102617526/102630515/102629630/102630782/102615417/102620601/102616936/102628323/102608289/102631264/102614899/102609752/102619313/102613821/102629209/102624121/102617332/102608675/102616262/102618165/107175939/102614123/102628417/102619032/102609895
47	MF	GO:0010333	terpene synthase activity	17/2118	47/10843	0.00567	0.0407925	102620757/102618658/102617218/102617431/102616575/102623066/102612857/102623643/102620281/102625123/107176312/novel.1421/102614537/102614425/102624463/102618511/102613731	LOC102620757/LOC102618658/LOC102617218/LOC102617431/LOC102616575/LOC102623066/LOC102612857/LOC102623643/LOC102620281/LOC102625123/LOC107176312/-/LOC102614537/LOC102614425/LOC102624463/LOC102618511/LOC102613731	17	3	102623066/102623643/102614537	14	102620757/102618658/102617218/102617431/102616575/102612857/102620281/102625123/107176312/novel.1421/102614425/102624463/102618511/102613731
	Total									2208	767		1441
Note: MF, Molecular Function; BP, Biological Process; CC, Cell Component

## Sheet: Table S4
Table S4 Thirty-eight common significantly enriched GO terms between tolerant ‘Eureka’ lemon and ‘Shatian’ pomelo at 12 wpg
Category	GOID	Description	‘Eureka’ lemon				‘Shatian’ pomelo
			Total No. of genes	Upregulated	Downregulated	padj	Total No. of genes	Upregulated	Downregulated	padj
MF	GO:0016798	hydrolase activity, acting on glycosyl bonds	50	24	26	6.1907e-08	39	30	9	2.79511e-08
BP	GO:0006950	response to stress	47	11	36	3.26198e-07	24	16	8	0.00998483
MF	GO:0004553	hydrolase activity, hydrolyzing O-glycosyl compounds	46	23	23	7.59164e-07	38	30	8	2.72123e-08
MF	GO:0016817	hydrolase activity, acting on acid anhydrides	35	3	32	0.0095201	33	26	7	2.16023e-05
MF	GO:0016818	hydrolase activity, acting on acid anhydrides, in phosphorus-containing anhydrides	35	3	32	0.00861624	33	26	7	1.99694e-05
MF	GO:0016462	pyrophosphatase activity	35	3	32	0.00644517	33	26	7	1.80709e-05
MF	GO:0017111	nucleoside-triphosphatase activity	33	3	30	0.0104337	32	25	7	1.99694e-05
MF	GO:0098772	molecular function regulator	20	8	12	0.00326046	18	17	1	9.61229e-05
BP	GO:0071554	cell wall organization or biogenesis	20	11	9	1.09337e-06	15	11	4	8.96252e-06
MF	GO:0008092	cytoskeletal protein binding	20	0	20	1.06938e-05	20	19	1	2.72123e-08
MF	GO:0030234	enzyme regulator activity	20	8	12	0.000491239	17	16	1	5.39169e-05
MF	GO:0015631	tubulin binding	17	0	17	4.7519e-06	19	18	1	6.4838e-10
MF	GO:0008017	microtubule binding	17	0	17	2.09396e-06	19	18	1	3.16447e-10
BP	GO:0007018	microtubule-based movement	16	0	16	1.15351e-05	18	17	1	2.23525e-09
BP	GO:0007017	microtubule-based process	16	0	16	0.000856643	19	17	2	4.89931e-08
MF	GO:0003774	motor activity	16	0	16	1.7469e-05	18	17	1	3.43888e-09
MF	GO:0003777	microtubule motor activity	16	0	16	2.09396e-06	18	17	1	3.16447e-10
BP	GO:0006928	movement of cell or subcellular component	16	0	16	1.15351e-05	18	17	1	2.23525e-09
BP	GO:0044042	glucan metabolic process	14	1	13	0.0193296	18	11	7	5.27006e-07
BP	GO:0044264	cellular polysaccharide metabolic process	14	1	13	0.0193296	18	11	7	5.27006e-07
BP	GO:0006073	cellular glucan metabolic process	14	1	13	0.0193296	18	11	7	5.27006e-07
MF	GO:0046527	glucosyltransferase activity	14	1	13	0.00902134	19	12	7	6.78041e-08
CC	GO:0071944	cell periphery	14	0	14	0.0415086	16	13	3	0.00053993
BP	GO:1901136	carbohydrate derivative catabolic process	13	11	2	5.20032e-08	8	6	2	0.000559149
BP	GO:0042737	drug catabolic process	12	11	1	3.22064e-08	6	5	1	0.00471503
BP	GO:0006040	amino sugar metabolic process	12	11	1	4.6648e-09	6	5	1	0.00278291
BP	GO:0044036	cell wall macromolecule metabolic process	12	11	1	4.6648e-09	6	5	1	0.00278291
BP	GO:0016998	cell wall macromolecule catabolic process	12	11	1	4.6648e-09	6	5	1	0.00278291
BP	GO:1901072	glucosamine-containing compound catabolic process	12	11	1	4.6648e-09	6	5	1	0.00278291
BP	GO:0046348	amino sugar catabolic process	12	11	1	4.6648e-09	6	5	1	0.00278291
BP	GO:1901071	glucosamine-containing compound metabolic process	12	11	1	4.6648e-09	6	5	1	0.00278291
BP	GO:0006022	aminoglycan metabolic process	12	11	1	3.22064e-08	6	5	1	0.00471503
BP	GO:0006026	aminoglycan catabolic process	12	11	1	4.6648e-09	6	5	1	0.00278291
BP	GO:0006032	chitin catabolic process	12	11	1	4.6648e-09	6	5	1	0.00278291
BP	GO:0006030	chitin metabolic process	12	11	1	4.6648e-09	6	5	1	0.00278291
MF	GO:0004568	chitinase activity	12	11	1	1.85336e-09	6	5	1	0.00146488
MF	GO:0016759	cellulose synthase activity	7	1	6	0.0202687	8	2	6	0.000426452
MF	GO:0016760	cellulose synthase (UDP-forming) activity	7	1	6	0.0202687	8	2	6	0.000426452
Note: MF, Molecular Function; BP, Biological Process; CC, Cell Component

## Sheet: Table S5
Table S5 The significant KEGG pathways between CLas-infected citrus plants and mock-grafted control of four cultivars
No.	KEGGID	Description	GeneRatio	pvalue	padj	geneID	geneName	keggID	Count	Up	Up_Gene_names	Down	Down_Gene_names
‘Shatangju’ mandarin - Early infection stage (12 wpg)
1	cit04141	Protein processing in endoplasmic reticulum	22/187	1.94041e-05	0.00170756	102630008/102606859/102613214/102610711/102631003/102630544/102620748/102608585/102628301/102621322/102616579/102625888/107175435/102624989/102621053/102624529/102621606/102620759/102620028/102621067/102622192/102625489	LOC102630008/LOC102606859/LOC102613214/LOC102610711/LOC102631003/LOC102630544/LOC102620748/LOC102608585/LOC102628301/LOC102621322/LOC102616579/LOC102625888/LOC107175435/LOC102624989/LOC102621053/LOC102624529/LOC102621606/LOC102620759/LOC102620028/LOC102621067/LOC102622192/LOC102625489	cit:102630008/cit:102606859/cit:102613214/cit:102610711/cit:102631003/cit:102630544/cit:102620748/cit:102608585/cit:102628301/cit:102621322/cit:102616579/cit:102625888/cit:102620759/cit:102624989/cit:102621053/cit:102624529/cit:102621606/cit:102620759/cit:102620028/cit:102621067/cit:102622192/cit:102625489	22	3	102620748/102621067/102625489	19	102630008/102606859/102613214/102610711/102631003/102630544/102608585/102628301/102621322/102616579/102625888/107175435/102624989/102621053/102624529/102621606/102620759/102620028/102622192
2	cit04016	MAPK signaling pathway - plant	14/187	0.00040511	0.0178248	102628172/102610970/102621617/102607641/102578028/102618437/102611538/102611406/112495475/102622961/102618338/102623680/102622218/102627194	LOC102628172/LOC102610970/LOC102621617/LOC102607641/ETR2/LOC102618437/LOC102611538/LOC102611406/LOC112495475/LOC102622961/LOC102618338/LOC102623680/LOC102622218/LOC102627194	cit:102628172/cit:102610970/cit:102621617/cit:102607641/cit:102578028/cit:102618437/cit:102611538/cit:102611406/cit:112495475/cit:102622961/cit:102618338/cit:102623680/cit:102622218/cit:102627194	14	12	102628172/102610970/102621617/102607641/102578028/102618437/102611538/102611406/112495475/102622961/102618338/102622218	2	102623680/102627194
‘Shatangju’ mandarin - Late infection stage (48 wpg)
1	cit00940	Phenylpropanoid biosynthesis	36/322	1.81625e-10	1.68911e-08	102607393/102620464/102630642/102611617/102611981/102612475/102624507/102620208/102620173/102625757/102624577/102615640/102621307/102625094/102609664/102624858/102630515/102630558/102615348/102625166/novel.1915/102613413/102620525/102630049/102613962/102611960/102612776/102618363/102613844/102609976/102623037/102610999/102577934/102611532/102615391/102607276	LOC102607393/LOC102620464/LOC102630642/LOC102611617/LOC102611981/LOC102612475/LOC102624507/LOC102620208/LOC102620173/LOC102625757/LOC102624577/LOC102615640/LOC102621307/LOC102625094/LOC102609664/LOC102624858/LOC102630515/LOC102630558/LOC102615348/LOC102625166/-/LOC102613413/LOC102620525/LOC102630049/LOC102613962/LOC102611960/LOC102612776/LOC102618363/LOC102613844/LOC102609976/LOC102623037/LOC1026…	cit:102607393/cit:102620464/cit:102630642/cit:102611617/cit:102611981/cit:102612475/cit:102624507/cit:102620208/cit:102620173/cit:102625757/cit:102624577/cit:102615640/cit:102621307/cit:102625094/cit:102609664/cit:102624858/cit:102630515/cit:102630558/cit:102615348/cit:102625166/cit:102609664/cit:102613413/cit:102620525/cit:102630049/cit:102613962/cit:102611960/cit:102612776/cit:102618363/cit:102…	36	20	102620464/102620173/102624577/102615640/102621307/102624858/102630515/102615348/102625166/102613413/102630049/102611960/102618363/102613844/102623037/102610999/102577934/102611532/102615391/102607276	16	102607393/102630642/102611617/102611981/102612475/102624507/102620208/102625757/102625094/102609664/102630558/novel.1915/102620525/102613962/102612776/102609976
2	cit04075	Plant hormone signal transduction	34/322	1.88829e-06	8.57235e-05	102611031/102624980/102621444/102578028/102623733/102611538/102577971/102622961/102607641/102617957/102627725/102627351/102620266/102620300/102607638/102630401/102616825/102618338/102630561/102618437/102624177/112496677/102610311/102611049/102617127/102626634/102627194/102611910/102613111/102613108/102616398/102631381/102629381/102622009	LOC102611031/LOC102624980/LOC102621444/ETR2/LOC102623733/LOC102611538/LOC102577971/LOC102622961/LOC102607641/LOC102617957/LOC102627725/LOC102627351/LOC102620266/LOC102620300/LOC102607638/LOC102630401/LOC102616825/LOC102618338/LOC102630561/LOC102618437/LOC102624177/LOC112496677/LOC102610311/LOC102611049/LOC102617127/LOC102626634/LOC102627194/LOC102611910/LOC102613111/LOC102613108/LOC102616398/LOC1…	cit:102611031/cit:102624980/cit:102621444/cit:102578028/cit:102623733/cit:102611538/cit:102577971/cit:102622961/cit:102607641/cit:102617957/cit:102627725/cit:102627351/cit:102620266/cit:102620300/cit:102607638/cit:102630401/cit:102616825/cit:102618338/cit:102630561/cit:102618437/cit:102624177/cit:112496677/cit:102610311/cit:102611049/cit:102617127/cit:102626634/cit:102627194/cit:102611910/cit:102…	34	24	102611031/102624980/102621444/102578028/102623733/102611538/102577971/102622961/102607641/102617957/102620266/102620300/102630401/102616825/102618338/102630561/102610311/102617127/102626634/102627194/102613111/102631381/102629381/102622009	10	102627725/102627351/102607638/102618437/102624177/112496677/102611049/102611910/102613108/102616398
3	cit04016	MAPK signaling pathway - plant	24/322	2.76527e-06	8.57235e-05	102611031/102621617/102624980/102621444/102578028/102623733/102611538/102577971/102622961/102615552/102607641/102627725/102629175/102628791/102630401/102612822/102618338/102621630/102618437/102620152/102626634/102627194/102608136/102612567	LOC102611031/LOC102621617/LOC102624980/LOC102621444/ETR2/LOC102623733/LOC102611538/LOC102577971/LOC102622961/LOC102615552/LOC102607641/LOC102627725/LOC102629175/LOC102628791/LOC102630401/LOC102612822/LOC102618338/LOC102621630/LOC102618437/LOC102620152/LOC102626634/LOC102627194/LOC102608136/LOC102612567	cit:102611031/cit:102621617/cit:102624980/cit:102621444/cit:102578028/cit:102623733/cit:102611538/cit:102577971/cit:102622961/cit:102615552/cit:102607641/cit:102627725/cit:102629175/cit:102628791/cit:102630401/cit:102612822/cit:102618338/cit:102621630/cit:102618437/cit:102620152/cit:102626634/cit:102627194/cit:102608136/cit:102612567	24	20	102611031/102621617/102624980/102621444/102578028/102623733/102611538/102577971/102622961/102615552/102607641/102629175/102628791/102630401/102612822/102618338/102621630/102626634/102627194/102612567	4	102627725/102618437/102620152/102608136
4	cit00905	Brassinosteroid biosynthesis	7/322	4.69302e-06	0.000109113	102610008/102608450/102622791/102623486/102613870/102613265/102623590	LOC102610008/LOC102608450/LOC102622791/LOC102623486/LOC102613870/LOC102613265/LOC102623590	cit:102610008/cit:102608450/cit:102622791/cit:102623486/cit:102613870/cit:102613265/cit:102623590	7	5	102610008/102608450/102622791/102623486/102613870	2	102613265/102623590
5	cit00500	Starch and sucrose metabolism	23/322	5.23058e-05	0.000972887	102629211/102607393/102621775/102626673/102630080/102577989/102606996/102625798/102625409/102623304/102628296/102624507/102615793/102628590/102625094/102626060/102629242/102612059/102616117/102621187/102630690/102620120/102616446	LOC102629211/LOC102607393/LOC102621775/LOC102626673/LOC102630080/LOC102577989/LOC102606996/LOC102625798/LOC102625409/LOC102623304/LOC102628296/LOC102624507/LOC102615793/LOC102628590/LOC102625094/LOC102626060/LOC102629242/LOC102612059/LOC102616117/LOC102621187/LOC102630690/LOC102620120/LOC102616446	cit:102629211/cit:102607393/cit:102621775/cit:102626673/cit:102630080/cit:102577989/cit:102606996/cit:102625798/cit:102625409/cit:102623304/cit:102628296/cit:102624507/cit:102615793/cit:102628590/cit:102625094/cit:102626060/cit:102629242/cit:102612059/cit:102616117/cit:102621187/cit:102630690/cit:102620120/cit:102616446	23	12	102621775/102626673/102630080/102577989/102628296/102615793/102628590/102629242/102612059/102630690/102620120/102616446	11	102629211/102607393/102606996/102625798/102625409/102623304/102624507/102625094/102626060/102616117/102621187
6	cit00052	Galactose metabolism	13/322	0.000118425	0.00183558	102620630/102621775/102630080/102619819/102628296/102608882/102625978/102621116/102616327/102611645/102616117/102621187/102630690	LOC102620630/LOC102621775/LOC102630080/LOC102619819/LOC102628296/LOC102608882/LOC102625978/LOC102621116/LOC102616327/LOC102611645/LOC102616117/LOC102621187/LOC102630690	cit:102620630/cit:102621775/cit:102630080/cit:102619819/cit:102628296/cit:102608882/cit:102625978/cit:102621116/cit:102616327/cit:102611645/cit:102616117/cit:102621187/cit:102630690	13	11	102620630/102621775/102630080/102619819/102628296/102608882/102625978/102621116/102616327/102611645/102630690	2	102616117/102621187
7	cit00592	alpha-Linolenic acid metabolism	10/322	0.00180788	0.0219268	102625429/102623338/107174224/102622863/102629656/102578071/102620435/102629931/102609090/102616565	LOC102625429/LOC102623338/LOC107174224/LOC102622863/LOC102629656/LOC102578071/LOC102620435/LOC102629931/LOC102609090/LOC102616565	cit:102625429/cit:102623338/cit:107174224/cit:102622863/cit:102614914/cit:102578071/cit:102620435/cit:102629931/cit:102609090/cit:102616565	10	5	102623338/107174224/102622863/102629656/102578071	5	102625429/102620435/102629931/102609090/102616565
8	cit00591	Linoleic acid metabolism	5/322	0.00197825	0.0219268	102621545/102625429/102629656/102578071/102629931	LOC102621545/LOC102625429/LOC102629656/LOC102578071/LOC102629931	cit:102621545/cit:102625429/cit:102614914/cit:102578071/cit:102629931	5	3	102621545/102629656/102578071	2	102625429/102629931
9	cit00941	Flavonoid biosynthesis	10/322	0.00212195	0.0219268	102607309/102624577/102630515/102611960/102620619/102618363/102609972/102613844/102617426/102577934	LOC102607309/LOC102624577/LOC102630515/LOC102611960/LOC102620619/LOC102618363/LOC102609972/LOC102613844/LOC102617426/C4H1	cit:102607309/cit:102624577/cit:102630515/cit:102611960/cit:102620619/cit:102618363/cit:102609972/cit:102613844/cit:102617426/cit:102577934	10	10	102607309/102624577/102630515/102611960/102620619/102618363/102609972/102613844/102617426/102577934	0
10	cit00908	Zeatin biosynthesis	7/322	0.00262079	0.0243733	102618675/102616868/102607870/102628616/102612158/102606982/102615601	LOC102618675/LOC102616868/LOC102607870/LOC102628616/LOC102612158/LOC102606982/LOC102615601	cit:102618675/cit:102616868/cit:102607870/cit:102628616/cit:102612158/cit:102607870/cit:102615601	7	3	102607870/102612158/102606982	4	102618675/102616868/102628616/102615601
‘Hongjiang’ orange - Early infection stage (12 wpg)
1	cit00940	Phenylpropanoid biosynthesis	27/232	1.00341e-07	8.52897e-06	102630049/102624858/102607393/102620533/102624507/102622674/102620464/102621307/102610562/102617251/102622157/102620525/102620208/102609652/102626445/102618017/102620173/102631310/102627453/102610999/102622610/102610871/102611960/102627175/102621985/102617281/102617846	LOC102630049/LOC102624858/LOC102607393/LOC102620533/LOC102624507/LOC102622674/LOC102620464/LOC102621307/LOC102610562/LOC102617251/LOC102622157/LOC102620525/LOC102620208/LOC102609652/LOC102626445/LOC102618017/LOC102620173/LOC102631310/LOC102627453/LOC102610999/LOC102622610/LOC102610871/LOC102611960/LOC102627175/LOC102621985/LOC102617281/LOC102617846	cit:102630049/cit:102624858/cit:102607393/cit:102620533/cit:102624507/cit:102622674/cit:102620464/cit:102621307/cit:102610562/cit:102617251/cit:102622157/cit:102620525/cit:102620208/cit:102610871/cit:102626445/cit:102618017/cit:102620173/cit:102631310/cit:102627453/cit:102610999/cit:102622610/cit:102610562/cit:102611960/cit:102627175/cit:102621985/cit:102617281/cit:102617846	27	11	102630049/102607393/102620533/102624507/102622674/102617251/102620525/102626445/102627453/102622610/102621985	16	102624858/102620464/102621307/102610562/102622157/102620208/102609652/102618017/102620173/102631310/102610999/102610871/102611960/102627175/102617281/102617846
2	cit00909	Sesquiterpenoid and triterpenoid biosynthesis	10/232	9.65184e-07	4.10203e-05	102606641/102617431/102618658/102614249/102617651/102625123/102609183/102611377/102613731/102612761	LOC102606641/LOC102617431/LOC102618658/LOC102614249/LOC102617651/LOC102625123/LOC102609183/LOC102611377/LOC102613731/LOC102612761	cit:102606641/cit:102617431/cit:102618658/cit:102614249/cit:102617651/cit:102625123/cit:102609183/cit:102614249/cit:102613731/cit:102612761	10	0		10	102606641/102617431/102618658/102614249/102617651/102625123/102609183/102611377/102613731/102612761
3	cit00904	Diterpenoid biosynthesis	8/232	3.89022e-06	0.000110223	102628050/102626273/102615273/102625856/102614198/102616701/102628466/102628526	LOC102628050/LOC102626273/LOC102615273/LOC102625856/LOC102614198/LOC102616701/LOC102628466/LOC102628526	cit:102628050/cit:102626273/cit:102615273/cit:102625856/cit:102614198/cit:102616701/cit:102628466/cit:102628526	8	2	102614198/102628526	6	102628050/102626273/102615273/102625856/102616701/102628466
4	cit00073	Cutin, suberine and wax biosynthesis	7/232	0.000261845	0.00556421	102610308/102609630/102629259/102627902/102609996/102631431/102628980	LOC102610308/LOC102609630/LOC102629259/LOC102627902/LOC102609996/LOC102631431/LOC102628980	cit:102610308/cit:102609630/cit:102629259/cit:102627902/cit:102609996/cit:102631431/cit:102628980	7	3	102610308/102627902/102609996	4	102609630/102629259/102631431/102628980
5	cit00591	Linoleic acid metabolism	5/232	0.000405948	0.00690112	102625429/102625710/102621914/102629656/102629931	LOC102625429/LOC102625710/LOC102621914/LOC102629656/LOC102629931	cit:102625429/cit:102625710/cit:102621914/cit:102614914/cit:102629931	5	2	102625710/102621914	3	102625429/102629656/102629931
6	cit04146	Peroxisome	13/232	0.000612486	0.00867689	102612585/102628406/102614637/102613793/102626642/102616835/102611117/102629259/102630984/102617138/novel.2317/102629152/102628980	LOC102612585/LOC102628406/LOC102614637/LOC102613793/LOC102626642/LOC102616835/LOC102611117/LOC102629259/LOC102630984/LOC102617138/-/LOC102629152/LOC102628980	cit:102612585/cit:102628406/cit:102614637/cit:102613793/cit:102626642/cit:102616835/cit:102617863/cit:102629259/cit:102611709/cit:102617138/cit:102609145/cit:102628406/cit:102628980	13	7	102628406/102613793/102626642/102611117/102630984/novel.2317/102629152	6	102612585/102614637/102616835/102629259/102617138/102628980
‘Hongjiang’ orange - Late infection stage (48 wpg)
1	cit00940	Phenylpropanoid biosynthesis	52/395	1.93832e-17	2.01585e-15	102607393/102627558/102624507/102617232/102611632/102620533/102624810/102630049/102629997/102624577/102621985/102630642/102629456/102618363/102614874/102625757/102629873/102607276/102622304/102617846/102631310/102620208/102624782/102611127/102627175/102631295/102612776/102626016/102606992/102610813/102609664/102610999/102627553/102627453/102630558/novel.1915/102612577/102613413/102630907/10261823…	LOC102607393/LOC102627558/LOC102624507/LOC102617232/LOC102611632/LOC102620533/LOC102624810/LOC102630049/LOC102629997/LOC102624577/LOC102621985/LOC102630642/LOC102629456/LOC102618363/LOC102614874/LOC102625757/LOC102629873/CAD/LOC102622304/LOC102617846/LOC102631310/LOC102620208/LOC102624782/LOC102611127/LOC102627175/LOC102631295/LOC102612776/LOC102626016/LOC102606992/LOC102610813/LOC102609664/LOC10…	cit:102607393/cit:102627558/cit:102624507/cit:102617232/cit:102611632/cit:102620533/cit:102624810/cit:102630049/cit:102629997/cit:102624577/cit:102621985/cit:102630642/cit:102629456/cit:102618363/cit:102614874/cit:102625757/cit:102629873/cit:102607276/cit:102627979/cit:102617846/cit:102631310/cit:102620208/cit:102624782/cit:102611127/cit:102627175/cit:102631295/cit:102612776/cit:102626202/cit:102…	52	30	102607393/102627558/102624507/102624810/102630049/102630642/102629456/102629873/102622304/102624782/102627175/102631295/102612776/102626016/102606992/102609664/102610999/102627553/102627453/novel.1915/102613413/102618236/102618017/102614195/102611960/102629756/102613627/102617916/102613962/102616683	22	102617232/102611632/102620533/102629997/102624577/102621985/102618363/102614874/102625757/102607276/102617846/102631310/102620208/102611127/102610813/102630558/102612577/102630907/102615475/102578067/102620211/102624997
2	cit00500	Starch and sucrose metabolism	30/395	1.57802e-06	8.20569e-05	102577951/102629211/102625409/102607393/102606996/102613730/102627558/102625798/102611843/102624507/102611632/102612059/102630462/102630080/102614874/102629873/102627856/102629877/102624782/102621775/102620821/102631193/102614195/102620120/102616341/102629756/102616446/102629055/102613435/102626007	LOC102577951/LOC102629211/LOC102625409/LOC102607393/LOC102606996/LOC102613730/LOC102627558/LOC102625798/LOC102611843/LOC102624507/LOC102611632/LOC102612059/LOC102630462/LOC102630080/LOC102614874/LOC102629873/LOC102627856/LOC102629877/LOC102624782/LOC102621775/LOC102620821/LOC102631193/LOC102614195/LOC102620120/LOC102616341/LOC102629756/LOC102616446/LOC102629055/LOC102613435/LOC102626007	cit:102577951/cit:102629211/cit:102625409/cit:102607393/cit:102606996/cit:102613730/cit:102627558/cit:102625798/cit:102611843/cit:102624507/cit:102611632/cit:102612059/cit:102630462/cit:102630080/cit:102614874/cit:102629873/cit:102627856/cit:102629877/cit:102624782/cit:102621775/cit:102620821/cit:102631193/cit:102614195/cit:102620120/cit:102616341/cit:102629756/cit:102616446/cit:102629055/cit:102…	30	19	102577951/102629211/102625409/102607393/102606996/102613730/102627558/102625798/102611843/102624507/102630080/102629873/102624782/102621775/102614195/102616341/102629756/102616446/102629055	11	102611632/102612059/102630462/102614874/102627856/102629877/102620821/102631193/102620120/102613435/102626007
3	cit00073	Cutin, suberine and wax biosynthesis	11/395	3.29799e-06	0.00011433	102610308/102627840/102609630/102626131/102608671/102609996/102610181/102617900/102631431/102619952/102607755	LOC102610308/LOC102627840/LOC102609630/LOC102626131/LOC102608671/LOC102609996/LOC102610181/LOC102617900/LOC102631431/LOC102619952/LOC102607755	cit:102610308/cit:102627840/cit:102609630/cit:102626131/cit:102608671/cit:102609996/cit:102610181/cit:102617900/cit:102631431/cit:102619952/cit:102607755	11	3	102610308/102609996/102610181	8	102627840/102609630/102626131/102608671/102617900/102631431/102619952/102607755
4	cit00040	Pentose and glucuronate interconversions	16/395	0.000120922	0.00314397	102578056/102610266/102629596/102614454/102609426/102626426/102612467/102577945/102630750/102615875/102609776/102625023/102614801/102628485/102609541/102609721	PECS-1.1/LOC102610266/LOC102629596/LOC102614454/LOC102609426/LOC102626426/LOC102612467/PECS-2.1/LOC102630750/LOC102615875/LOC102609776/LOC102625023/LOC102614801/LOC102628485/LOC102609541/LOC102609721	cit:102578056/cit:102610266/cit:102629596/cit:102614454/cit:102609426/cit:102626426/cit:102612467/cit:102577945/cit:102630750/cit:102615875/cit:102609776/cit:102625023/cit:102614801/cit:102628485/cit:102609541/cit:102609721	16	4	102577945/102609776/102628485/102609721	12	102578056/102610266/102629596/102614454/102609426/102626426/102612467/102630750/102615875/102625023/102614801/102609541
5	cit00905	Brassinosteroid biosynthesis	6/395	0.000585766	0.0121839	102622791/102610008/102623486/102623590/102625685/102613265	LOC102622791/LOC102610008/LOC102623486/LOC102623590/LOC102625685/LOC102613265	cit:102622791/cit:102610008/cit:102623486/cit:102623590/cit:102625685/cit:102613265	6	0		6	102622791/102610008/102623486/102623590/102625685/102613265
6	cit04075	Plant hormone signal transduction	31/395	0.00154903	0.0241503	102623202/102613492/102620266/102612823/102611031/102616273/102626634/112496677/102617264/102617764/102626817/102611049/102611910/102620300/102628768/102630250/102617957/102627194/102628728/102618437/102630561/102618988/102628849/102613108/112496678/107178327/102623635/102630584/102627064/102609171/102611406	LOC102623202/LOC102613492/LOC102620266/LOC102612823/LOC102611031/LOC102616273/LOC102626634/LOC112496677/LOC102617264/LOC102617764/LOC102626817/LOC102611049/LOC102611910/LOC102620300/LOC102628768/LOC102630250/LOC102617957/LOC102627194/LOC102628728/LOC102618437/LOC102630561/LOC102618988/LOC102628849/LOC102613108/LOC112496678/LOC107178327/LOC102623635/LOC102630584/LOC102627064/LOC102609171/LOC102611…	cit:102623202/cit:102613492/cit:102620266/cit:102612823/cit:102611031/cit:102616273/cit:102626634/cit:112496677/cit:102617264/cit:102617764/cit:102626817/cit:102611049/cit:102611910/cit:102620300/cit:102628768/cit:102630250/cit:102617957/cit:102627194/cit:102628728/cit:102618437/cit:102630561/cit:102618988/cit:102620300/cit:102613108/cit:112496678/cit:107178327/cit:102623635/cit:102630584/cit:102…	31	14	102623202/102612823/102626634/102617764/102626817/102620300/102617957/102627194/102618437/102630561/102623635/102627064/102609171/102611406	17	102613492/102620266/102611031/102616273/112496677/102617264/102611049/102611910/102628768/102630250/102628728/102618988/102628849/102613108/112496678/107178327/102630584
7	cit00904	Diterpenoid biosynthesis	7/395	0.0016255	0.0241503	102626017/102614198/102625856/102609399/102628526/102630592/102628466	LOC102626017/LOC102614198/LOC102625856/LOC102609399/LOC102628526/LOC102630592/LOC102628466	cit:102626017/cit:102614198/cit:102625856/cit:102609399/cit:102628526/cit:102630592/cit:102628466	7	4	102626017/102609399/102628526/102630592	3	102614198/102625856/102628466
‘Eureka’ lemon - Early infection stage (12 wpg)
1	cit00940	Phenylpropanoid biosynthesis	41/279	6.60858e-15	6.14598e-13	102619432/102629858/102619342/102627175/102630988/102623419/102615778/102607860/102624858/102615475/107174216/102611632/102614517/102620464/102608175/102615114/102630515/102618663/102614803/102620525/102618017/102613627/102631310/102611127/102620804/102617846/102607276/102629109/102622610/102621985/102630907/102630558/102606992/102625849/107178428/102610813/102622741/102619020/102627290/102614227…	LOC102619432/LOC102629858/LOC102619342/LOC102627175/LOC102630988/LOC102623419/LOC102615778/LOC102607860/LOC102624858/LOC102615475/LOC107174216/LOC102611632/LOC102614517/LOC102620464/LOC102608175/LOC102615114/LOC102630515/LOC102618663/LOC102614803/LOC102620525/LOC102618017/LOC102613627/LOC102631310/LOC102611127/LOC102620804/LOC102617846/CAD/LOC102629109/LOC102622610/LOC102621985/LOC102630907/LOC10…	cit:102619432/cit:102629858/cit:102619342/cit:102627175/cit:102630988/cit:102623419/cit:102615778/cit:102607860/cit:102624858/cit:102615475/cit:107174216/cit:102611632/cit:102614517/cit:102620464/cit:102608175/cit:102615114/cit:102630515/cit:102618663/cit:102614803/cit:102620525/cit:102618017/cit:102613627/cit:102631310/cit:102611127/cit:102620804/cit:102617846/cit:102607276/cit:102629109/cit:102…	41	4	102627175/102620525/102629109/102606992	37	102619432/102629858/102619342/102630988/102623419/102615778/102607860/102624858/102615475/107174216/102611632/102614517/102620464/102608175/102615114/102630515/102618663/102614803/102618017/102613627/102631310/102611127/102620804/102617846/102607276/102622610/102621985/102630907/102630558/102625849/107178428/102610813/102622741/102619020/102627290/102614227/102613924
2	cit00073	Cutin, suberine and wax biosynthesis	7/279	0.000508333	0.0236375	102609630/102628980/102613603/102608671/102609996/102626131/102607941	LOC102609630/LOC102628980/LOC102613603/LOC102608671/LOC102609996/LOC102626131/LOC102607941	cit:102609630/cit:102628980/cit:102613603/cit:102608671/cit:102609996/cit:102626131/cit:102607941	7	0		7	102609630/102628980/102613603/102608671/102609996/102626131/102607941
‘Eureka’ lemon - Late infection stage (48 wpg)
1	cit00940	Phenylpropanoid biosynthesis	47/449	2.91524e-11	2.97354e-09	102631301/102630049/102630988/102607860/102623419/102622674/102628004/102624507/102619342/102615778/102607276/102624782/102626986/102606780/102625757/102618663/102627453/102619425/102631295/102630907/102615640/107174216/102577934/102620525/102621641/102578067/102620173/102611532/102621307/102630558/102614517/102631310/102613545/102621985/107177502/102617846/102618363/102625166/102608175/102614803…	LOC102631301/LOC102630049/LOC102630988/LOC102607860/LOC102623419/LOC102622674/LOC102628004/LOC102624507/LOC102619342/LOC102615778/CAD/LOC102624782/LOC102626986/LOC102606780/LOC102625757/LOC102618663/LOC102627453/LOC102619425/LOC102631295/LOC102630907/LOC102615640/LOC107174216/C4H1/LOC102620525/LOC102621641/LOC102578067/LOC102620173/LOC102611532/LOC102621307/LOC102630558/LOC102614517/LOC102631310/…	cit:102631301/cit:102630049/cit:102630988/cit:102607860/cit:102623419/cit:102622674/cit:102628004/cit:102624507/cit:102619342/cit:102615778/cit:102607276/cit:102624782/cit:102626986/cit:102606780/cit:102625757/cit:102618663/cit:102627453/cit:102619425/cit:102631295/cit:102630907/cit:102615640/cit:107174216/cit:102577934/cit:102620525/cit:102621641/cit:102607276/cit:102620173/cit:102611532/cit:102…	47	23	102630049/102607860/102623419/102622674/102607276/102625757/102627453/102619425/102615640/107174216/102577934/102578067/102620173/102611532/102621307/102618363/102625166/102614803/102617468/102629002/102620208/102627290/102611960	24	102631301/102630988/102628004/102624507/102619342/102615778/102624782/102626986/102606780/102618663/102631295/102630907/102620525/102621641/102630558/102614517/102631310/102613545/102621985/107177502/102617846/102608175/102617991/102627558
2	cit00592	alpha-Linolenic acid metabolism	21/449	7.59454e-10	3.87321e-08	102614914/102578046/102619982/102622489/102627276/102623756/102631049/102606631/102625710/102578025/102622874/107174224/102622863/102626288/102623338/102629656/102625429/102622584/102614058/102626919/102610448	LOC102614914/HPL/LOC102619982/LOC102622489/LOC102627276/LOC102623756/LOC102631049/LOC102606631/LOC102625710/AOS/LOC102622874/LOC107174224/LOC102622863/LOC102626288/LOC102623338/LOC102629656/LOC102625429/LOC102622584/LOC102614058/LOC102626919/LOC102610448	cit:102614914/cit:102578046/cit:102619982/cit:102622489/cit:102627276/cit:102623756/cit:102631049/cit:102606631/cit:102625710/cit:102578025/cit:102622874/cit:107174224/cit:102622863/cit:102626288/cit:102623338/cit:102614914/cit:102625429/cit:102622584/cit:102614058/cit:102626919/cit:102610448	21	21	102614914/102578046/102619982/102622489/102627276/102623756/102631049/102606631/102625710/102578025/102622874/107174224/102622863/102626288/102623338/102629656/102625429/102622584/102614058/102626919/102610448	0
3	cit04016	MAPK signaling pathway - plant	33/449	1.49596e-08	5.08627e-07	102616866/102621617/102611031/102624980/102577971/102578011/102610069/102607641/102622961/102629175/102578028/102611538/102623733/102615552/102621444/102628791/102620152/102578051/102618338/102610970/102630401/102612822/102625202/102623680/102621630/102610370/102607443/102608921/102607144/102616804/102616720/102608793/102626235	LOC102616866/LOC102621617/LOC102611031/LOC102624980/LOC102577971/MAPK1/LOC102610069/LOC102607641/LOC102622961/LOC102629175/ETR2/LOC102611538/LOC102623733/LOC102615552/LOC102621444/LOC102628791/LOC102620152/ETR3/LOC102618338/LOC102610970/LOC102630401/LOC102612822/LOC102625202/LOC102623680/LOC102621630/LOC102610370/LOC102607443/LOC102608921/LOC102607144/LOC102616804/LOC102616720/LOC102608793/LOC102…	cit:102616866/cit:102621617/cit:102611031/cit:102624980/cit:102577971/cit:102578011/cit:102610069/cit:102607641/cit:102622961/cit:102629175/cit:102578028/cit:102611538/cit:102623733/cit:102615552/cit:102621444/cit:102628791/cit:102620152/cit:102578051/cit:102618338/cit:102610970/cit:102630401/cit:102612822/cit:102626041/cit:102623680/cit:102621630/cit:102610370/cit:102607443/cit:102608921/cit:102…	33	28	102621617/102611031/102624980/102577971/102578011/102610069/102607641/102622961/102629175/102578028/102611538/102623733/102615552/102621444/102628791/102578051/102618338/102610970/102630401/102612822/102623680/102621630/102610370/102608921/102616804/102616720/102608793/102626235	5	102616866/102620152/102625202/102607443/102607144
4	cit04075	Plant hormone signal transduction	46/449	3.89044e-08	9.92062e-07	102611031/102624980/102577971/102631355/102618248/102616825/102607641/102617127/102622961/102578028/102608210/102611538/102623733/102612399/102625468/102613119/102621444/102619221/102612365/102627351/102624339/102608488/102578051/102630561/102618338/102621158/102630401/102617957/112496677/102610311/102620266/102608614/102623635/102621408/102617264/102611910/102620300/102607547/102622257/102628768…	LOC102611031/LOC102624980/LOC102577971/LOC102631355/LOC102618248/LOC102616825/LOC102607641/LOC102617127/LOC102622961/ETR2/LOC102608210/LOC102611538/LOC102623733/LOC102612399/LOC102625468/LOC102613119/LOC102621444/LOC102619221/LOC102612365/LOC102627351/LOC102624339/LOC102608488/ETR3/LOC102630561/LOC102618338/LOC102621158/LOC102630401/LOC102617957/LOC112496677/LOC102610311/LOC102620266/LOC102608614…	cit:102611031/cit:102624980/cit:102577971/cit:102631355/cit:102618248/cit:102616825/cit:102607641/cit:102617127/cit:102622961/cit:102578028/cit:102608210/cit:102611538/cit:102623733/cit:102612399/cit:102625468/cit:102613119/cit:102621444/cit:102619221/cit:102612365/cit:102627351/cit:102622086/cit:102608488/cit:102578051/cit:102630561/cit:102618338/cit:102621158/cit:102630401/cit:102617957/cit:112…	46	32	102611031/102624980/102577971/102631355/102618248/102616825/102607641/102617127/102622961/102578028/102611538/102623733/102612399/102625468/102621444/102612365/102627351/102624339/102608488/102578051/102630561/102618338/102621158/102630401/102617957/102610311/102620266/102623635/102620300/102622257/112498794/102622009	14	102608210/102613119/102619221/112496677/102608614/102621408/102617264/102611910/102607547/102628768/102607187/102607443/102607144/102630250
5	cit00196	Photosynthesis - antenna proteins	11/449	2.60748e-07	5.31926e-06	102610533/102609195/102629975/102613923/102609463/102627462/102625299/102630539/102625853/102625194/102626435	LOC102610533/LOC102609195/LOC102629975/LOC102613923/LOC102609463/LOC102627462/LOC102625299/LOC102630539/LOC102625853/LOC102625194/LOC102626435	cit:102610533/cit:102609195/cit:102629975/cit:102613923/cit:102609463/cit:102627462/cit:102625299/cit:102630539/cit:102625853/cit:102625194/cit:102626435	11	0		11	102610533/102609195/102629975/102613923/102609463/102627462/102625299/102630539/102625853/102625194/102626435
6	cit02010	ABC transporters	12/449	7.47091e-06	0.000127005	102609409/102616643/102618233/102612150/102616353/102612307/102627423/102609882/102613142/102618513/102626100/novel.237	LOC102609409/LOC102616643/LOC102618233/LOC102612150/LOC102616353/LOC102612307/LOC102627423/LOC102609882/LOC102613142/LOC102618513/LOC102626100/-	cit:102609409/cit:102616643/cit:102618233/cit:102612150/cit:102616643/cit:102612307/cit:102627423/cit:102609882/cit:102613142/cit:102618513/cit:102626100/cit:102618233	12	6	102616643/102618233/102616353/102627423/102618513/novel.237	6	102609409/102612150/102612307/102609882/102613142/102626100
7	cit00591	Linoleic acid metabolism	7/449	8.43908e-05	0.00122969	102614914/102622489/102625710/102621545/102626288/102629656/102625429	LOC102614914/LOC102622489/LOC102625710/LOC102621545/LOC102626288/LOC102629656/LOC102625429	cit:102614914/cit:102622489/cit:102625710/cit:102621545/cit:102626288/cit:102614914/cit:102625429	7	7	102614914/102622489/102625710/102621545/102626288/102629656/102625429	0
8	cit00904	Diterpenoid biosynthesis	8/449	0.000741645	0.00945597	102626501/102626273/102615273/102608767/102625856/102628526/102628050/102614198	LOC102626501/LOC102626273/LOC102615273/LOC102608767/LOC102625856/LOC102628526/LOC102628050/LOC102614198	cit:102626501/cit:102626273/cit:102615273/cit:102608767/cit:102625856/cit:102628526/cit:102628050/cit:102614198	8	5	102626501/102626273/102615273/102628526/102614198	3	102608767/102625856/102628050
9	cit00909	Sesquiterpenoid and triterpenoid biosynthesis	9/449	0.00217626	0.0246643	102618658/102610978/102625123/102606641/102617431/102617908/102622256/102619794/102618743	LOC102618658/LOC102610978/LOC102625123/LOC102606641/LOC102617431/LOC102617908/LOC102622256/LOC102619794/LOC102618743	cit:102618658/cit:102610978/cit:102625123/cit:102606641/cit:102617431/cit:102617908/cit:102622256/cit:102612761/cit:102618743	9	5	102618658/102625123/102617431/102617908/102618743	4	102610978/102606641/102622256/102619794
10	cit00941	Flavonoid biosynthesis	13/449	0.00331749	0.0338384	102620909/102611200/102622674/102606780/102620619/102577934/102621641/102607946/102613545/107177502/102618363/102617991/102611960	LOC102620909/LOC102611200/LOC102622674/LOC102606780/LOC102620619/C4H1/LOC102621641/LOC102607946/LOC102613545/LOC107177502/LOC102618363/LOC102617991/LOC102611960	cit:102620909/cit:102611200/cit:102622674/cit:102606780/cit:102620619/cit:102577934/cit:102621641/cit:102611200/cit:102630515/cit:107177502/cit:102618363/cit:102617991/cit:102611960	13	4	102622674/102577934/102618363/102611960	9	102620909/102611200/102606780/102620619/102621641/102607946/102613545/107177502/102617991
11	cit00905	Brassinosteroid biosynthesis	5/449	0.00391226	0.0362774	102613870/102622791/102623486/102625685/102613265	LOC102613870/LOC102622791/LOC102623486/LOC102625685/LOC102613265	cit:102613870/cit:102622791/cit:102623486/cit:102625685/cit:102613265	5	3	102613870/102622791/102623486	2	102625685/102613265
12	cit04626	Plant-pathogen interaction	31/449	0.00486548	0.0413566	102621617/102578011/102610069/102613293/102619846/102627644/102615552/102616815/102620646/102625493/102628301/102618016/102628322/102626259/102630096/102608817/102622529/102625781/102629098/102612169/102610370/102623213/102625224/102617526/102608921/102616804/102616720/102608793/102626235/112498825/102624272	LOC102621617/MAPK1/LOC102610069/LOC102613293/LOC102619846/LOC102627644/LOC102615552/LOC102616815/LOC102620646/LOC102625493/LOC102628301/LOC102618016/LOC102628322/LOC102626259/LOC102630096/LOC102608817/LOC102622529/LOC102625781/LOC102629098/LOC102612169/LOC102610370/LOC102623213/LOC102625224/LOC102617526/LOC102608921/LOC102616804/LOC102616720/LOC102608793/LOC102626235/LOC112498825/LOC102624272	cit:102621617/cit:102578011/cit:102610069/cit:102613293/cit:102619846/cit:102627644/cit:102615552/cit:102616815/cit:102620646/cit:102625493/cit:102628301/cit:102618016/cit:102628322/cit:102626259/cit:102630096/cit:102608817/cit:102622529/cit:102625781/cit:102629098/cit:102612169/cit:102610370/cit:102623213/cit:102625224/cit:102617526/cit:102608921/cit:102616804/cit:102616720/cit:102608793/cit:102…	31	23	102621617/102578011/102610069/102619846/102615552/102620646/102625493/102618016/102628322/102626259/102630096/102608817/102622529/102625781/102612169/102610370/102623213/102608921/102616804/102616720/102608793/102626235/102624272	8	102613293/102627644/102616815/102628301/102629098/102625224/102617526/112498825
13	cit00052	Galactose metabolism	12/449	0.0059274	0.0465073	102619819/102630080/102620630/102608882/102621775/102628296/102626762/102611645/102613529/102629675/102621116/102630383	LOC102619819/LOC102630080/LOC102620630/LOC102608882/LOC102621775/LOC102628296/LOC102626762/LOC102611645/LOC102613529/LOC102629675/LOC102621116/LOC102630383	cit:102619819/cit:102630080/cit:102620630/cit:102608882/cit:102621775/cit:102628296/cit:102626762/cit:102611645/cit:102613529/cit:102629675/cit:102621116/cit:102630383	12	11	102619819/102630080/102620630/102608882/102621775/102628296/102626762/102611645/102613529/102621116/102630383	1	102629675
‘Shatian’ pomelo - Early infection stage (12 wpg)
1	cit00940	Phenylpropanoid biosynthesis	19/186	1.64271e-05	0.0013963	102622674/102619342/102617232/102629456/102610999/102611632/102617251/102614874/102630558/102623419/102620464/102611617/102615475/102626445/102618236/102629002/102621985/102627558/102628607	LOC102622674/LOC102619342/LOC102617232/LOC102629456/LOC102610999/LOC102611632/LOC102617251/LOC102614874/LOC102630558/LOC102623419/LOC102620464/LOC102611617/LOC102615475/LOC102626445/LOC102618236/LOC102629002/LOC102621985/LOC102627558/LOC102628607	cit:102622674/cit:102619342/cit:102617232/cit:102629456/cit:102610999/cit:102611632/cit:102617251/cit:102614874/cit:102630558/cit:102623419/cit:102620464/cit:102611617/cit:102615475/cit:102626445/cit:102618236/cit:102629002/cit:102621985/cit:102627558/cit:102628607	19	12	102622674/102617232/102629456/102617251/102614874/102630558/102611617/102626445/102618236/102629002/102621985/102628607	7	102619342/102610999/102611632/102623419/102620464/102615475/102627558
2	cit04075	Plant hormone signal transduction	21/186	6.25462e-05	0.00265821	102611910/102621853/102623985/102607641/102607547/102611538/102578028/102620266/102618338/102627351/102607638/102613108/102611406/102627725/102609171/102630401/102617957/102617264/102617127/102629869/102626293	LOC102611910/LOC102621853/LOC102623985/LOC102607641/LOC102607547/LOC102611538/ETR2/LOC102620266/LOC102618338/LOC102627351/LOC102607638/LOC102613108/LOC102611406/LOC102627725/LOC102609171/LOC102630401/LOC102617957/LOC102617264/LOC102617127/LOC102629869/LOC102626293	cit:102611910/cit:102621853/cit:102623985/cit:102607641/cit:102607547/cit:102611538/cit:102578028/cit:102620266/cit:102618338/cit:102627351/cit:102607638/cit:102613108/cit:102611406/cit:102627725/cit:102609171/cit:102630401/cit:102617957/cit:102617264/cit:102617127/cit:102629869/cit:102626293	21	11	102611910/102621853/102620266/102627351/102607638/102613108/102611406/102627725/102630401/102629869/102626293	10	102623985/102607641/102607547/102611538/102578028/102618338/102609171/102617957/102617264/102617127
3	cit04016	MAPK signaling pathway - plant	15/186	9.64599e-05	0.00273303	102628172/102627878/102607641/102610970/102611538/102578028/102621617/112495475/102618338/102629565/102615552/102611406/102627725/102630401/102616482	LOC102628172/LOC102627878/LOC102607641/LOC102610970/LOC102611538/ETR2/LOC102621617/LOC112495475/LOC102618338/LOC102629565/LOC102615552/LOC102611406/LOC102627725/LOC102630401/LOC102616482	cit:102628172/cit:102627878/cit:102607641/cit:102610970/cit:102611538/cit:102578028/cit:102621617/cit:112495475/cit:102618338/cit:112495475/cit:102615552/cit:102611406/cit:102627725/cit:102630401/cit:102615999	15	8	102628172/102627878/112495475/102629565/102611406/102627725/102630401/102616482	7	102607641/102610970/102611538/102578028/102621617/102618338/102615552
4	cit03030	DNA replication	8/186	0.000152247	0.00323524	102619925/102621522/102615859/102630547/102627400/102629070/102620839/102608255	LOC102619925/LOC102621522/LOC102615859/LOC102630547/LOC102627400/LOC102629070/LOC102620839/LOC102608255	cit:102619925/cit:102621522/cit:102615859/cit:102630547/cit:102627400/cit:102629070/cit:102620839/cit:102608255	8	8	102619925/102621522/102615859/102630547/102627400/102629070/102620839/102608255	0
5	cit00904	Diterpenoid biosynthesis	5/186	0.00171346	0.0291288	102628050/102625856/102628526/102627235/102626273	LOC102628050/LOC102625856/LOC102628526/LOC102627235/LOC102626273	cit:102628050/cit:102625856/cit:102628526/cit:102627235/cit:102626273	5	2	102628526/102627235	3	102628050/102625856/102626273
6	cit00040	Pentose and glucuronate interconversions	8/186	0.00241757	0.034249	102578056/102609541/102612467/102612535/102614454/102610921/102610721/102609776	PECS-1.1/LOC102609541/LOC102612467/LOC102612535/LOC102614454/LOC102610921/LOC102610721/LOC102609776	cit:102578056/cit:102609541/cit:102612467/cit:102612535/cit:102614454/cit:102610921/cit:102610721/cit:102609776	8	6	102578056/102609541/102612467/102612535/102614454/102609776	2	102610921/102610721
‘Shatian’ pomelo - Late infection stage (48 wpg)
1	cit00940	Phenylpropanoid biosynthesis	56/725	1.73111e-09	1.93884e-07	102607393/102630988/102622157/102614874/102611632/102617251/102611821/102609976/102611981/107174216/102622674/102630558/102612475/102630515/102617066/102615778/102624810/102608175/102621985/102617597/102622610/102615348/102614517/102614803/102627453/102630907/102612776/102615640/102619425/102613545/102630049/102620208/102630642/102627175/102620173/102622741/102613924/102620960/102627979/102618017…	LOC102607393/LOC102630988/LOC102622157/LOC102614874/LOC102611632/LOC102617251/LOC102611821/LOC102609976/LOC102611981/LOC107174216/LOC102622674/LOC102630558/LOC102612475/LOC102630515/LOC102617066/LOC102615778/LOC102624810/LOC102608175/LOC102621985/LOC102617597/LOC102622610/LOC102615348/LOC102614517/LOC102614803/LOC102627453/LOC102630907/LOC102612776/LOC102615640/LOC102619425/LOC102613545/LOC102630…	cit:102607393/cit:102630988/cit:102622157/cit:102614874/cit:102611632/cit:102617251/cit:102611821/cit:102609976/cit:102611981/cit:107174216/cit:102622674/cit:102630558/cit:102612475/cit:102630515/cit:102617066/cit:102615778/cit:102624810/cit:102608175/cit:102621985/cit:102617597/cit:102622610/cit:102615348/cit:102614517/cit:102614803/cit:102627453/cit:102630907/cit:102612776/cit:102615640/cit:102…	56	23	102607393/102611981/102622674/102612475/102624810/102617597/102615348/102627453/102612776/102615640/102619425/102630049/102630642/102627175/102627979/102618017/102620525/102611960/102625849/102618363/102619020/102612577/102609664	33	102630988/102622157/102614874/102611632/102617251/102611821/102609976/107174216/102630558/102630515/102617066/102615778/102608175/102621985/102622610/102614517/102614803/102630907/102613545/102620208/102620173/102622741/102613924/102620960/102617281/novel.595/102610813/102628417/102625261/102615628/102609895/102617468/102623337
2	cit00520	Amino sugar and nucleotide sugar metabolism	43/725	3.29401e-08	1.84465e-06	102628172/102629211/102610688/102611132/102626416/102624960/102621871/102629297/102619285/112495475/102613581/102613128/102608158/102619504/102618724/102625219/102613979/102625452/102628540/102613014/102628237/102610864/102609674/102626483/102622881/102617819/102623680/102621131/102629565/102627119/102615865/112499526/102615500/102618868/102612701/102614499/107178444/112495548/102607011/102628588…	LOC102628172/LOC102629211/LOC102610688/LOC102611132/LOC102626416/LOC102624960/LOC102621871/LOC102629297/LOC102619285/LOC112495475/LOC102613581/LOC102613128/LOC102608158/LOC102619504/LOC102618724/LOC102625219/LOC102613979/LOC102625452/LOC102628540/LOC102613014/LOC102628237/LOC102610864/LOC102609674/LOC102626483/LOC102622881/LOC102617819/LOC102623680/LOC102621131/LOC102629565/LOC102627119/LOC102615…	cit:102628172/cit:102629211/cit:102610688/cit:102611132/cit:102626416/cit:102624960/cit:102621871/cit:102629297/cit:102619285/cit:112495475/cit:102613581/cit:102613128/cit:102608158/cit:102619504/cit:102618724/cit:102625219/cit:102613979/cit:102625452/cit:102628540/cit:102613014/cit:102628237/cit:102610864/cit:102609674/cit:102626483/cit:102622881/cit:102617819/cit:102623680/cit:102621131/cit:112…	43	10	102628172/102629211/102610864/102621131/112499526/107178444/112495548/102607011/102628588/102631040	33	102610688/102611132/102626416/102624960/102621871/102629297/102619285/112495475/102613581/102613128/102608158/102619504/102618724/102625219/102613979/102625452/102628540/102613014/102628237/102609674/102626483/102622881/102617819/102623680/102629565/102627119/102615865/102615500/102618868/102612701/102614499/102607627/102620134
3	cit00040	Pentose and glucuronate interconversions	26/725	2.0195e-06	7.53946e-05	102630292/102629596/102612467/102614454/102609426/102626416/102578056/102626426/102613979/102615875/102578034/102618297/102609541/102630750/102619978/107174866/102624695/102615500/102622327/102614801/102626135/102611144/102610921/102613125/102609776/102619186	LOC102630292/LOC102629596/LOC102612467/LOC102614454/LOC102609426/LOC102626416/PECS-1.1/LOC102626426/LOC102613979/LOC102615875/PME4/LOC102618297/LOC102609541/LOC102630750/LOC102619978/LOC107174866/LOC102624695/LOC102615500/LOC102622327/LOC102614801/LOC102626135/LOC102611144/LOC102610921/LOC102613125/LOC102609776/LOC102619186	cit:102630292/cit:102629596/cit:102612467/cit:102614454/cit:102609426/cit:102626416/cit:102578056/cit:102626426/cit:102613979/cit:102615875/cit:102578034/cit:102613420/cit:102609541/cit:102630750/cit:102619978/cit:102613420/cit:102624695/cit:102615500/cit:102622327/cit:102614801/cit:102626135/cit:102611144/cit:102610921/cit:102614781/cit:102609776/cit:102619186	26	4	102618297/107174866/102610921/102613125	22	102630292/102629596/102612467/102614454/102609426/102626416/102578056/102626426/102613979/102615875/102578034/102609541/102630750/102619978/102624695/102615500/102622327/102614801/102626135/102611144/102609776/102619186
4	cit04075	Plant hormone signal transduction	57/725	9.03118e-06	0.000252873	102623202/102613119/102621853/102624962/102617264/102613108/102628728/102618248/102611031/102608614/102616273/102611910/102630250/102628768/102619373/102613185/102627122/102621125/102620266/102607187/102617411/102612025/102608145/102624980/102619738/102630993/102628469/102622453/102623442/102614357/102630291/102628849/102616398/107178327/102630401/102631381/102622009/102627725/102622780/102607514…	LOC102623202/LOC102613119/LOC102621853/LOC102624962/LOC102617264/LOC102613108/LOC102628728/LOC102618248/LOC102611031/LOC102608614/LOC102616273/LOC102611910/LOC102630250/LOC102628768/LOC102619373/LOC102613185/LOC102627122/LOC102621125/LOC102620266/LOC102607187/LOC102617411/LOC102612025/LOC102608145/LOC102624980/LOC102619738/LOC102630993/LOC102628469/LOC102622453/LOC102623442/LOC102614357/LOC102630…	cit:102623202/cit:102613119/cit:102621853/cit:102624962/cit:102617264/cit:102613108/cit:102628728/cit:102618248/cit:102611031/cit:102608614/cit:102616273/cit:102611910/cit:102630250/cit:102628768/cit:102619373/cit:102613185/cit:102627122/cit:102621125/cit:102620266/cit:102607187/cit:102617411/cit:102612025/cit:102608145/cit:102624980/cit:102619738/cit:102630993/cit:102628469/cit:102622453/cit:102…	57	14	102623202/102618248/102611031/102619373/102613185/102617411/102624980/102628469/102623442/102627725/102622780/102607144/102611523/102623635	43	102613119/102621853/102624962/102617264/102613108/102628728/102608614/102616273/102611910/102630250/102628768/102627122/102621125/102620266/102607187/102612025/102608145/102619738/102630993/102622453/102614357/102630291/102628849/102616398/107178327/102630401/102631381/102622009/102607514/102628946/102617127/102630561/102625786/112499275/102621655/112496678/102629869/112499276/102629381/102611972…
5	cit00941	Flavonoid biosynthesis	23/725	1.31144e-05	0.000293763	102607309/102622674/102609972/102630515/102620619/102624810/102621411/102617597/107176605/102606708/102613545/102627979/novel.595/102629970/102611960/102577958/102625849/102618363/102628417/102625261/102609895/102616623/102623337	LOC102607309/LOC102622674/LOC102609972/LOC102630515/LOC102620619/LOC102624810/LOC102621411/LOC102617597/LOC107176605/LOC102606708/LOC102613545/LOC102627979/-/LOC102629970/LOC102611960/LOC102577958/LOC102625849/LOC102618363/LOC102628417/LOC102625261/LOC102609895/LOC102616623/LOC102623337	cit:102607309/cit:102622674/cit:102609972/cit:102630515/cit:102620619/cit:102624810/cit:102621411/cit:102617597/cit:102609972/cit:102606708/cit:102630515/cit:102627979/cit:102628720/cit:102629970/cit:102611960/cit:102577958/cit:102625849/cit:102618363/cit:102628417/cit:102624577/cit:102609895/cit:102616623/cit:102624231	23	8	102622674/102624810/102617597/102627979/102629970/102611960/102625849/102618363	15	102607309/102609972/102630515/102620619/102621411/107176605/102606708/102613545/novel.595/102577958/102628417/102625261/102609895/102616623/102623337
6	cit00100	Steroid biosynthesis	16/725	9.30013e-05	0.00173602	102622046/102624399/102616606/102611328/102607995/102610049/102607843/102618952/102618211/102607060/102614438/102622201/102608280/102630885/102615312/102607692	LOC102622046/LOC102624399/LOC102616606/LOC102611328/LOC102607995/LOC102610049/LOC102607843/LOC102618952/LOC102618211/LOC102607060/LOC102614438/LOC102622201/LOC102608280/LOC102630885/LOC102615312/LOC102607692	cit:102622046/cit:102624399/cit:102616606/cit:102611328/cit:102607995/cit:102610049/cit:102607843/cit:102618952/cit:102618211/cit:102607060/cit:102614438/cit:102622201/cit:102608280/cit:102622201/cit:102624399/cit:102607692	16	4	102624399/102607060/102614438/102615312	12	102622046/102616606/102611328/102607995/102610049/102607843/102618952/102618211/102622201/102608280/102630885/102607692
7	cit00945	Stilbenoid, diarylheptanoid and gingerol biosynthesis	15/725	0.00017748	0.00283968	102622674/102630515/102624810/102617597/102613545/102627979/novel.595/102611960/102625849/102618363/102628417/102625261/102609895/102619265/102623337	LOC102622674/LOC102630515/LOC102624810/LOC102617597/LOC102613545/LOC102627979/-/LOC102611960/LOC102625849/LOC102618363/LOC102628417/LOC102625261/LOC102609895/LOC102619265/LOC102623337	cit:102622674/cit:102630515/cit:102624810/cit:102617597/cit:102630515/cit:102627979/cit:102628720/cit:102611960/cit:102625849/cit:102618363/cit:102628417/cit:102624577/cit:102609895/cit:102619265/cit:102624231	15	7	102622674/102624810/102617597/102627979/102611960/102625849/102618363	8	102630515/102613545/novel.595/102628417/102625261/102609895/102619265/102623337
8	cit00500	Starch and sucrose metabolism	37/725	0.000472355	0.00661297	102577951/102629211/102607393/102612268/102614874/102620120/102611632/102625798/102577989/102606996/102614944/102614738/102623352/102628296/102626060/102625452/102577968/102609352/102616774/102624502/102621775/102629166/102626483/102631193/102615793/102622811/102626207/102612611/102612701/102630462/102614499/102620821/102613435/102625568/102625495/102615628/102620134	LOC102577951/LOC102629211/LOC102607393/LOC102612268/LOC102614874/LOC102620120/LOC102611632/LOC102625798/LOC102577989/LOC102606996/LOC102614944/LOC102614738/LOC102623352/LOC102628296/LOC102626060/LOC102625452/LOC102577968/LOC102609352/LOC102616774/LOC102624502/LOC102621775/LOC102629166/LOC102626483/LOC102631193/LOC102615793/LOC102622811/LOC102626207/LOC102612611/LOC102612701/LOC102630462/LOC102614…	cit:102577951/cit:102629211/cit:102607393/cit:102612268/cit:102614874/cit:102620120/cit:102611632/cit:102625798/cit:102577989/cit:102606996/cit:102614944/cit:102614738/cit:102623352/cit:102628296/cit:102626060/cit:102625452/cit:102577968/cit:102609352/cit:102616774/cit:102624502/cit:102621775/cit:102629166/cit:102626483/cit:102631193/cit:102615793/cit:102622811/cit:102626207/cit:102612611/cit:102…	37	15	102577951/102629211/102607393/102625798/102577989/102606996/102614944/102577968/102609352/102616774/102624502/102615793/102626207/102630462/102625495	22	102612268/102614874/102620120/102611632/102614738/102623352/102628296/102626060/102625452/102621775/102629166/102626483/102631193/102622811/102612611/102612701/102614499/102620821/102613435/102625568/102615628/102620134
9	cit00270	Cysteine and methionine metabolism	30/725	0.000692054	0.00861223	102617645/102622739/102631249/102612737/102622394/102609475/102609114/102611272/102618655/102609596/102618592/102617543/102614633/102612119/102617885/102611153/102616428/102609368/102612722/102611751/102612435/102630918/102607616/102609002/102628273/102628935/102621523/102614076/novel.2239/novel.366	LOC102617645/LOC102622739/LOC102631249/LOC102612737/LOC102622394/LOC102609475/LOC102609114/LOC102611272/LOC102618655/LOC102609596/LOC102618592/LOC102617543/LOC102614633/LOC102612119/LOC102617885/LOC102611153/LOC102616428/LOC102609368/LOC102612722/LOC102611751/LOC102612435/LOC102630918/LOC102607616/LOC102609002/LOC102628273/LOC102628935/LOC102621523/LOC102614076/-/-	cit:102617645/cit:102622739/cit:102631249/cit:102612737/cit:102622394/cit:102609475/cit:102609114/cit:102611272/cit:102618655/cit:102609596/cit:102618592/cit:102617543/cit:102614633/cit:102612119/cit:102617885/cit:102611153/cit:102616428/cit:102609368/cit:102612722/cit:102611751/cit:102612737/cit:102607616/cit:102607616/cit:102609002/cit:102628273/cit:102628935/cit:102621523/cit:102614076/cit:102…	30	11	102612737/102622394/102609475/102611272/102612119/102617885/102611153/102612722/102611751/102612435/102628273	19	102617645/102622739/102631249/102609114/102618655/102609596/102618592/102617543/102614633/102616428/102609368/102630918/102607616/102609002/102628935/102621523/102614076/novel.2239/novel.366
10	cit00591	Linoleic acid metabolism	8/725	0.000856425	0.00959196	102625710/102629931/102631137/102629656/102625429/102625997/102621168/102626288	LOC102625710/LOC102629931/LOC102631137/LOC102629656/LOC102625429/LOC102625997/LOC102621168/LOC102626288	cit:102625710/cit:102629931/cit:102614914/cit:102614914/cit:102625429/cit:102625997/cit:102621168/cit:102626288	8	3	102625710/102625429/102626288	5	102629931/102631137/102629656/102625997/102621168
11	cit04626	Plant-pathogen interaction	46/725	0.00245881	0.0247786	102608509/102608412/102621120/102616815/102617526/102622580/102619846/102628301/102628611/102618760/102608665/102622729/102625904/102607015/102625529/102631264/102609752/102616385/102623986/102617332/102628322/102607242/102622071/102614373/102608675/102626296/112498675/102625224/102625493/112495665/102629098/102608921/102619677/102613046/102628300/102631007/102626235/102626259/107176516/102609994…	LOC102608509/LOC102608412/LOC102621120/LOC102616815/LOC102617526/LOC102622580/LOC102619846/LOC102628301/LOC102628611/LOC102618760/LOC102608665/LOC102622729/LOC102625904/LOC102607015/LOC102625529/LOC102631264/LOC102609752/LOC102616385/LOC102623986/LOC102617332/LOC102628322/LOC102607242/LOC102622071/LOC102614373/LOC102608675/LOC102626296/LOC112498675/LOC102625224/LOC102625493/LOC112495665/LOC102629…	cit:102608509/cit:102608412/cit:102621120/cit:102616815/cit:102617526/cit:102622580/cit:102619846/cit:102628301/cit:102628611/cit:102618760/cit:102608665/cit:102622729/cit:102625904/cit:102607015/cit:102625529/cit:102631264/cit:102609752/cit:102616385/cit:102623986/cit:102617332/cit:102628322/cit:102607242/cit:102622071/cit:102614373/cit:102608675/cit:102626296/cit:112498675/cit:102625224/cit:102…	46	27	102608509/102616815/102622580/102628611/102618760/102622729/102607015/102625529/102616385/102623986/102628322/102622071/102614373/102626296/102625493/112495665/102629098/102608921/102619677/102613046/102631007/102626235/102626259/102613838/102627338/102613753/novel.2034	19	102608412/102621120/102617526/102619846/102628301/102608665/102625904/102631264/102609752/102617332/102607242/102608675/112498675/102625224/102628300/107176516/102609994/novel.1515/102613292
12	cit00051	Fructose and mannose metabolism	18/725	0.00265485	0.0247786	102606603/102610883/102608158/102613112/102625452/102613014/102609674/102626483/102619294/102618905/102618297/107174866/102627119/102624074/102616327/102612701/102614499/102613125	LOC102606603/LOC102610883/LOC102608158/LOC102613112/LOC102625452/LOC102613014/LOC102609674/LOC102626483/LOC102619294/LOC102618905/LOC102618297/LOC107174866/LOC102627119/LOC102624074/LOC102616327/LOC102612701/LOC102614499/LOC102613125	cit:102606603/cit:102610883/cit:102608158/cit:102613112/cit:102625452/cit:102613014/cit:102609674/cit:102626483/cit:102619294/cit:102618905/cit:102613420/cit:102613420/cit:102627119/cit:102624074/cit:102616327/cit:102612701/cit:102609349/cit:102614781	18	7	102606603/102610883/102618297/107174866/102624074/102616327/102613125	11	102608158/102613112/102625452/102613014/102609674/102626483/102619294/102618905/102627119/102612701/102614499
13	cit00908	Zeatin biosynthesis	9/725	0.00417732	0.0348024	102622132/102628616/102621842/102619280/102610036/102627215/102623172/102616868/102607870	LOC102622132/LOC102628616/LOC102621842/LOC102619280/LOC102610036/LOC102627215/LOC102623172/LOC102616868/LOC102607870	cit:102622132/cit:102628616/cit:102621842/cit:102619280/cit:102610036/cit:102627215/cit:102623172/cit:102616868/cit:102607870	9	9	102622132/102628616/102621842/102619280/102610036/102627215/102623172/102616868/102607870	0
14	cit00073	Cutin, suberine and wax biosynthesis	10/725	0.0043503	0.0348024	102626131/102608671/102609996/102617900/102631431/102627902/102610181/102628980/102613603/102618180	LOC102626131/LOC102608671/LOC102609996/LOC102617900/LOC102631431/LOC102627902/LOC102610181/LOC102628980/LOC102613603/LOC102618180	cit:102626131/cit:102608671/cit:102609996/cit:102617900/cit:102631431/cit:102627902/cit:102610181/cit:102628980/cit:102613603/cit:102618180	10	1	102627902	9	102626131/102608671/102609996/102617900/102631431/102610181/102628980/102613603/102618180
15	cit03030	DNA replication	13/725	0.00515604	0.0384985	102630547/102629070/102621522/102615859/102619925/102608212/102627400/102622245/102620839/102613266/102617108/102608255/102610567	LOC102630547/LOC102629070/LOC102621522/LOC102615859/LOC102619925/LOC102608212/LOC102627400/LOC102622245/LOC102620839/LOC102613266/LOC102617108/LOC102608255/LOC102610567	cit:102630547/cit:102629070/cit:102621522/cit:102615859/cit:102619925/cit:102608212/cit:102627400/cit:102622245/cit:102620839/cit:102613266/cit:102617108/cit:102608255/cit:102610567	13	0		13	102630547/102629070/102621522/102615859/102619925/102608212/102627400/102622245/102620839/102613266/102617108/102608255/102610567
16	cit00910	Nitrogen metabolism	9/725	0.00591831	0.0414282	102616455/102611307/102624289/102610866/102609334/102620225/102627329/102621021/102629626	LOC102616455/LOC102611307/LOC102624289/LOC102610866/LOC102609334/LOC102620225/LOC102627329/LOC102621021/LOC102629626	cit:102616455/cit:102611307/cit:102624289/cit:102610866/cit:102609334/cit:102620225/cit:102627329/cit:102621021/cit:102629626	9	5	102624289/102610866/102609334/102620225/102627329	4	102616455/102611307/102621021/102629626
17	cit00592	alpha-Linolenic acid metabolism	15/725	0.00675655	0.0441801	102625710/102629931/102631137/102578025/102623756/102606631/102629656/102625429/102620435/102608791/102610448/102622584/102625997/102621168/102626288	LOC102625710/LOC102629931/LOC102631137/AOS/LOC102623756/LOC102606631/LOC102629656/LOC102625429/LOC102620435/LOC102608791/LOC102610448/LOC102622584/LOC102625997/LOC102621168/LOC102626288	cit:102625710/cit:102629931/cit:102614914/cit:102578025/cit:102623756/cit:102606631/cit:102614914/cit:102625429/cit:102620435/cit:102608791/cit:102610448/cit:102622584/cit:102625997/cit:102621168/cit:102626288	15	6	102625710/102606631/102625429/102620435/102610448/102626288	9	102629931/102631137/102578025/102623756/102629656/102608791/102622584/102625997/102621168
18	cit00909	Sesquiterpenoid and triterpenoid biosynthesis	12/725	0.00710037	0.0441801	102618658/102617063/102617431/102610049/102623066/102612857/102623643/102622201/102625123/107176312/102613731/102630885	LOC102618658/LOC102617063/LOC102617431/LOC102610049/LOC102623066/LOC102612857/LOC102623643/LOC102622201/LOC102625123/LOC107176312/LOC102613731/LOC102630885	cit:102618658/cit:102617063/cit:102617431/cit:102610049/cit:102623066/cit:102612857/cit:102623643/cit:102622201/cit:102625123/cit:107176312/cit:102613731/cit:102622201	12	3	102617063/102623066/102623643	9	102618658/102617431/102610049/102612857/102622201/102625123/107176312/102613731/102630885

## Sheet: Table S6
Table S6 Differentially expressed genes involved in cell wall metabolism identified in four citrus cultivars
No.	geneID	gene_description	12 wpg				48 wpg
			‘Shatangju’ mandarin	‘Hongjiang’ orange	‘Eureka’ lemon	‘Shatian’ pomelo	‘Shatangju’ mandarin	‘Hongjiang’ orange	‘Eureka’ lemon	‘Shatian’ pomelo
1	102610075	COBRA-like protein 4	-1.30889		-2.49932		2.76371	-0.972339	-6.47261	0.884994
2	102628172	endochitise-like	1.19273		2.00131	2.31342		-0.902553	0.616645	1.05723
3	102578024	chitise CHI1	-1.95006		1.04293		-0.658977	0.505123
4	102627738	extensin-3-like	1.25199	0.915195	-0.422979	1.91505	-1.4147	-1.6981		-0.523437
5	112495475	endochitise-like	1.385		2.23678	2.8868				-1.88013
6	102623680	basic endochitise	-1.47523	-0.792328				3.55471	1.46449	-2.91777
7	102612213	probable xyloglucan endotransglucosylase/hydrolase protein 6	-0.182313	0.459668	-0.903258	-0.260598	-1.85545	-0.568701	-0.999209	0.0905184
8	102627322	xyloglucan endotransglucosylase/hydrolase protein 9		1.03332	-1.66544	1.94374	-3.09839	-2.02959	1.78528	-3.50317
9	102578056	pectinesterase	-0.966304		-0.843776	1.08614	-1.63013	-1.68239	0.528843	-1.0802
10	102610266	pectinesterase	-0.851845	0.432641	-0.639975	-0.334447	1.69006	-1.63897	-0.467243	0.813355
11	102626683	subtilisin-like protease SBT2.6 transcript variant X2	-0.59107		-1.63508	0.555395	-1.24485	-2.405	-1.82293	-2.20908
12	102607638	xyloglucan endotransglucosylase/hydrolase protein 24				5.30588	-5.81622
13	102621846	xyloglucan endotransglucosylase/hydrolase 2-like		1.312	-1.21229	1.07494	-1.51003	-0.711656		-0.575835
14	102608350	probable xyloglucan endotransglucosylase/hydrolase protein 33		-1.06333	-2.21042	1.87852	-2.54851	-1.12309	-3.20096	-0.680812
15	102617022	probable xyloglucan endotransglucosylase/hydrolase protein B transcript variant X1		1.27812	-2.30446	3.33537	-1.90538			-3.41282
16	102628875	probable xyloglucan endotransglucosylase/hydrolase protein 8		2.40724	-2.86231	3.02015	-3.14081	-2.36052	-3.7313	-4.00404
17	102626061	chitise-like protein 2	-0.942812	-0.301256	-2.37712	-1.47646	2.17018	-0.673908	-7.70439	0.608477
18	102606732	chitise 10					1.66581	-2.32363		-1.93579
19	102626585	xyloglucan endotransglucosylase/hydrolase protein 22-like		3.49958
20	102625605	probable xyloglucan endotransglucosylase/hydrolase protein 23 transcript variant X1		1.88837
21	102626812	probable pectinesterase 8		1.49641					-4.69688	-1.48603
22	novel.754	PF00182:Chitise class I	0.604373	3.54366	1.52797			0.631119	1.01865
23	107174675	endochitise EP3-like	0.5837	2.74442	1.90015			1.22435	0.855553
24	102624576	probable pectinesterase/pectinesterase inhibitor 61	-0.556329	0.138683	-1.67378	0.698033	-0.66764	-1.98621	-1.17346	-0.64754
25	102614454	pectinesterase-like			-2.08746	1.36222		-2.05121	-2.95814	-2.2883
26	102610718	probable pectinesterase/pectinesterase inhibitor 51			-0.923429	1.32716	-0.781557	-1.98693		-2.15744
27	102613907	probable xyloglucan endotransglucosylase/hydrolase protein 5		0.935451	-3.00629			-3.36903	-2.20131	-4.2734
28	102624279	probable xyloglucan endotransglucosylase/hydrolase protein 30				-0.514062		-1.51207	-0.861164	2.09297
29	102577945	pectinesterase						10.1415
30	102630750	probable pectinesterase 53						-4.60926		-2.96665
31	102615875	probable pectinesterase/pectinesterase inhibitor 25						-4.98582		-3.41338
32	102630992	xyloglucan endotransglucosylase/hydrolase protein 31			-0.331045	-1.02436		-1.51098	-1.08522
33	102625023	pectinesterase 2-like						-1.50049	-1.84786
34	102614801	probable pectinesterase 53			-0.912566			-4.69315	-3.19172	-2.25559
35	102608716	probable pectinesterase 68			-2.15583	4.63073		-5.77374		-6.40293
36	102613038	probable pectinesterase 15 transcript variant X1						-2.69187
37	102627064	xyloglucan endotransglucosylase/hydrolase protein 22-like						1.61004
38	102618802	COBRA-like protein 4			-1.81792	-3.4648		-2.59225	-7.47006	1.08711
39	102627878	endochitise-like transcript variant X1	0.612335	-0.246376	1.4596	1.92408	-0.659569	-1.59534	0.141265	0.845436
40	107175343	endochitise 1-like			1.1586	2.30552		4.94177		-1.62137
41	102629565	endochitise-like	0.770317		1.69305	2.54058		2.0203	0.264411	-1.2025
42	112495548	chitise 4-like						-3.151		2.14227
43	102608623	endochitise EP3			1.46434			-1.09834	3.55798
44	102578034	putative thermostable pectinesterase			-3.38473			-0.631145		-2.50278
45	102609979	xyloglucan endotransglucosylase/hydrolase protein 2-like			-4.58211				-6.83241
46	102628606	pectinesterase			-4.81521
47	102610921	pectinesterase PPME1-like				-1.93274				5.45857
48	107176677	probable xyloglucan endotransglucosylase/hydrolase protein 26				1.73279
49	102626293	probable xyloglucan endotransglucosylase/hydrolase protein 23				1.46365
50	102630593	COBRA-like protein 7	-0.654568		-0.578594	1.0888		-0.527365	0.689956	-2.00479
51	102616939	probable xyloglucan endotransglucosylase/hydrolase protein 28	-0.298099	0.145523	0.538501	-0.237843	-0.188392	-0.130603	0.187346	2.13238
52	102626135	probable pectinesterase 53								-3.58933
53	102611144	probable pectinesterase 33								-5.99292
54	102627641	xyloglucan endotransglucosylase/hydrolase protein 22-like								-2.25841
55	102628939	COBRA-like protein 1								-7.07317

## Sheet: Table S7
Table S7 Differentially expressed genes involved in secondary metabolism identified in four citrus cultivars
No.	geneID	gene_description	12 wpg				48 wpg
			‘Shatangju’ mandarin	‘Hongjiang’ orange	‘Eureka’ lemon	‘Shatian’ pomelo	‘Shatangju’ mandarin	‘Hongjiang’ orange	‘Eureka’ lemon	‘Shatian’ pomelo
1	102607393	beta-glucosidase 46-like	1.24897	2.85415	0.312422		-1.2545	3.29424	0.209726	2.91589
2	102620525	peroxidase 5	1.72717	1.67877	1.68955		-1.106	0.656026	-1.61357	6.48515
3	102627453	4-coumarate--CoA ligase-like 9 transcript variant X2	1.30103	1.00812	0.701501			1.32576	2.05937	2.39077
4	102614874	beta-glucosidase BoGH3B-like transcript variant X1	-1.12068	-0.331976		1.362		-1.48935	-0.514897	-2.71739
5	102626445	peroxidase P7-like	2.11574	4.35777		7.39002
6	102613413	feruloyl CoA ortho-hydroxylase 1	-1.27342				1.33325	3.30487
7	102610429	peroxidase 51-like	5.84515
8	102625849	vinorine synthase-like	-1.69601		-1.143					3.83811
9	102616683	shikimate O-hydroxycinmoyltransferase-like	3.70434		0.856618			5.06018
10	102620208	peroxidase 72	-1.50992	-1.60982			-3.41917	-2.29149	1.27821	-1.18712
11	107177502	vinorine synthase-like	4.42257						-2.35536
12	102620464	phenylalanine ammonia-lyase-like		-1.48406	-1.11735	-1.66909	1.59357		0.746064	-0.480643
13	102630642	caffeic acid 3-O-methyltransferase-like transcript variant X2	0.896962	0.534485			-1.57052	1.38669	0.606503	2.33998
14	102611617	peroxidase 47		-0.468506	-0.603497	1.5127	-1.97085	-0.908962		-0.80244
15	102611981	anthranilate N-methyltransferase-like transcript variant X1		0.336649	0.223765	-0.264858	-1.11642	0.771696	-0.994986	1.47179
16	102612475	anthranilate N-methyltransferase-like transcript variant X2		0.581002	0.50441	0.329766	-1.18053	0.98067	-0.804897	1.71983
17	102624507	beta-glucosidase 11-like		4.21434		0.843482	-1.32383	3.43654	-1.17094
18	102620173	phenylalanine ammonia-lyase		-2.10818			3.92434		2.21028	-2.18874
19	102625757	peroxidase 4-like			-0.492018		-1.43463	-1.71334	1.43336	0.581312
20	102624577	shikimate O-hydroxycinmoyltransferase		-0.640897	-0.891962	-0.90416	1.22197	-1.35862	0.920285
21	102615640	scopoletin glucosyltransferase		-0.612901			1.61202		1.68844	1.70189
22	102621307	caffeic acid 3-O-methyltransferase-like	-0.236524	-1.57957			1.31927	-0.368379	3.83727
23	102625094	beta-glucosidase 11-like transcript variant X5		0.487682		-0.451219	-1.62277	-0.550939	-0.486315
24	102609664	anthranilate N-methyltransferase-like		0.842774			-1.42889	1.17724	-0.865702	1.56731
25	102624858	peroxidase 12	-0.78974	-1.94715	-1.46433		1.38727	-0.63579
26	102630515	shikimate O-hydroxycinmoyltransferase-like transcript variant X1		-0.948328	-2.40425		2.27086	-0.489674		-2.59127
27	102630558	peroxidase 31-like		0.563322	-1.23973	1.98848	-2.08545	-1.0069	-1.90236	-2.33976
28	102615348	scopoletin glucosyltransferase-like				-0.627422	1.69557		0.575623	1.87354
29	102625166	caffeic acid 3-O-methyltransferase-like					3.62364		3.24142
30	novel.1915	PF08100:Dimerisation domain|PF00891:O-methyltransferase domain					-1.2179	1.60739	-0.827038
31	102630049	anthranilate N-methyltransferase-like		3.12983			3.71544	5.70261	3.7771	3.88855
32	102613962	caffeic acid 3-O-methyltransferase 1-like transcript variant X2					-2.01291	1.44363
33	102611960	vinorine synthase-like		-1.78329			1.67796	1.62372	4.64346	2.62112
34	102612776	caffeic acid 3-O-methyltransferase 1-like transcript variant X1		0.716647	0.408177		-1.50083	1.05963	-0.930645	1.98622
35	102618363	shikimate O-hydroxycinmoyltransferase-like					1.76156	-3.53188	5.38754	3.3756
36	102613844	shikimate O-hydroxycinmoyltransferase-like					1.11994
37	102609976	anthranilate N-methyltransferase-like transcript variant X1					-1.25174		-0.929635	-5.00866
38	102623037	caffeic acid 3-O-methyltransferase-like transcript variant X2					6.09833
39	102610999	peroxidase 10 transcript variant X2	0.794104	-1.42059		-2.19328	2.0925	1.47201
40	102577934	cinmate 4-hydroxylase CYP73					1.9649		3.30875
41	102611532	peroxidase 40			-0.830148		2.55287		1.94321
42	102615391	cinmoyl-CoA reductase 1-like					1.78183
43	102607276	carbamoyl-phosphate synthetase 2 aspartate transcarbamylase and dihydroorotase			-1.09265		1.32707	-1.00815	1.49969	0.319956
44	102620533	anthranilate N-methyltransferase-like	0.518438	1.06449				-1.25504	-0.416858
45	102622674	caffeoyl-CoA O-methyltransferase-like	-0.370223	2.77183	0.977493	1.92552	-0.317586	0.431036	1.22408	2.75565
46	102610562	caffeic acid 3-O-methyltransferase-like		-1.21271			0.657582	0.682972
47	102617251	peroxidase 3		1.13367	-0.597864	1.36617	-0.891233	-0.593183	-0.971364	-2.31742
48	102622157	peroxidase 3	0.861576	-1.26898	-0.23725			-0.269594	0.897941	-1.87975
49	102609652	caffeic acid 3-O-methyltransferase-like		-1.53923
50	102618017	peroxidase P7-like		-1.573	-2.0643		0.741952	1.12066		1.27615
51	102631310	peroxidase 66		-3.41111	-4.03653			-3.38818	-3.32979
52	102622610	peroxidase 17		1.64462	-1.74822					-2.40991
53	102610871	anthranilate N-methyltransferase-like		-1.78177
54	102627175	anthranilate N-methyltransferase-like transcript variant X3	0.94091	-1.10914	4.85897		0.391524	1.52931	0.956458	1.61585
55	102621985	peroxidase 65-like		1.38026	-2.65896	2.65376		-4.45535	-2.90303	-3.37545
56	102617281	aldehyde dehydrogese family 2 member C4-like		-1.26735						-2.49147
57	102617846	peroxidase 64		-1.62887	-8.82036			-7.79134	-5.89909
58	102627558	beta-glucosidase BoGH3B-like transcript variant X1				-1.61488		6.03261	-1.53326
59	102617232	caffeoyl-CoA O-methyltransferase-like	-0.3371	0.865557	0.390096	1.12302		-1.32153	0.937709	0.564245
60	102611632	beta-glucosidase 44-like	0.442747	-0.46895	-1.35895	-1.01774		-1.22468	0.431351	-1.32914
61	102624810	shikimate O-hydroxycinmoyltransferase-like	-0.463271	-0.684903		0.448372		1.86029	0.513702	2.50751
62	102629997	peroxidase 4						-2.76419
63	102629456	4-coumarate--CoA ligase 2-like	-0.202656	0.243091	0.59948	1.27382	-0.19952	1.57837	-0.37484	0.734
64	102629873	beta-glucosidase 13-like					-0.349129	1.98081
65	102622304	caffeoyl-CoA O-methyltransferase-like	-0.839609					2.40069	-0.403341
66	102624782	beta-glucosidase 11-like transcript variant X2			-0.937075		-0.451321	2.0623	-1.49007
67	102611127	peroxidase 64-like			-2.42566			-2.83217
68	102631295	anthocyanidin 3-O-glucosyltransferase 5-like	0.797997	0.778426		0.795277		1.63325	-1.19853	0.865189
69	102626016	caffeic acid 3-O-methyltransferase-like transcript variant X2	0.449829		0.56435			1.84139
70	102606992	UDP-glycosyltransferase 72E1-like	0.770805		1.01451		0.42993	1.22903
71	102610813	putative Peroxidase 48			-3.35787			-3.97111		-2.25643
72	102627553	anthranilate N-methyltransferase-like		-0.762664				1.07139	-0.453095
73	102612577	peroxidase 21						-4.52752		3.28117
74	102630907	berberine bridge enzyme-like 15			-1.1086			-1.09049	-2.49427	-1.18647
75	102618236	UDP-glycosyltransferase 72E1				1.09841		1.02318
76	102615475	peroxidase 15-like			-1.90155	-1.08143		-1.68241		0.259048
77	102578067	putative cinmyl alcohol dehydrogese						-1.44884	1.7831
78	102614195	beta-glucosidase BoGH3B-like						6.40547
79	102620211	peroxidase 24-like						-3.84337
80	102629756	putative beta-glucosidase 41 transcript variant X1						1.34339
81	102613627	peroxidase 15-like			-2.26297			1.35435
82	102617916	berberine bridge enzyme-like 15						5.33192
83	102624997	4-coumarate--CoA ligase-like 1						-2.8692
84	102619432	caffeoyl-CoA O-methyltransferase		-0.88902	-1.58801	-0.871415	0.891599	-0.617488	0.410645	-0.370361
85	102629858	caffeic acid 3-O-methyltransferase	-0.361459	-0.23085	-1.1813		-0.746008	-0.573152		0.849685
86	102619342	phenylalanine ammonia-lyase-like	-0.398395		-1.944	-2.73601	0.908323	-0.187229	-1.40648
87	102630988	peroxidase 4-like	0.21788	-0.339234	-1.15033		-0.272533	-0.703001	-1.84155	-1.57723
88	102623419	4-coumarate--CoA ligase 1-like			-1.70896	-1.45455		0.315785	1.04923	-0.360185
89	102615778	peroxidase A2	-0.626717	-0.612121	-1.3211		-0.950911		-1.02497	-1.05356
90	102607860	phenylalanine ammonia-lyase		-0.637129	-1.32431		0.61686	-0.460814	1.07525	-0.259525
91	107174216	peroxidase E5-like			-4.10603			-0.92809	1.20676	-2.90823
92	102614517	peroxidase 15-like	-0.734871	-0.728286	-2.53807			0.469627	-2.21437	-1.99305
93	102608175	peroxidase 10-like			-1.65842				-2.31398	-3.90053
94	102615114	cinmoyl-CoA reductase 1-like transcript variant X1			-1.2868				0.549538	0.250165
95	102618663	berberine bridge enzyme-like 13			-1.26554	-0.814748		0.833246	-2.87489	-0.411319
96	102614803	peroxidase A2		-0.690181	-3.40837				1.43444	-2.35453
97	102620804	peroxidase A2-like			-1.69418
98	102629109	vicianin hydrolase-like	0.521359		1.04908
99	107178428	salutaridinol 7-O-acetyltransferase-like			-2.84913
100	102622741	peroxidase A2-like			-4.92429					-3.0189
101	102619020	peroxidase 6			-2.00606					2.22323
102	102627290	peroxidase 60-like			-1.51272				4.87201
103	102614227	peroxidase 15			-1.20429
104	102613924	peroxidase E5-like			-3.45153					-3.49753
105	102631301	peroxidase 42		-0.551335	-0.803439		-0.374182	-0.390959	-1.33898	-0.403888
106	102628004	berberine bridge enzyme-like 13	0.527024		-0.333977	-0.675624	-0.698769	-0.230562	-1.29796
107	102626986	4-coumarate--CoA ligase-like 9 transcript variant X1	0.4812		0.343285			-0.231137	-1.2145
108	102606780	omega-hydroxypalmitate O-feruloyl transferase				-0.530711		-0.550519	-1.05765	-0.375923
109	102619425	caffeic acid 3-O-methyltransferase-like transcript variant X3	0.762467		-0.367979	0.711124	-0.540612	0.944597	1.04562	1.3357
110	102621641	shikimate O-hydroxycinmoyltransferase-like transcript variant X1							-1.12636
111	102613545	shikimate O-hydroxycinnamoyltransferase-like					-0.465633		-1.33618	-1.93774
112	102617468	peroxidase 16							4.84779	-1.68069
113	102617991	shikimate O-hydroxycinmoyltransferase-like							-4.71507
114	102629002	peroxidase 25 transcript variant X1				1.29301			1.66484
115	102628607	vinorine synthase-like				3.50741
116	102611821	feruloyl CoA ortho-hydroxylase 1-like								-2.47727
117	102617066	probable cinmyl alcohol dehydrogese 6			0.288943		-0.467492	-0.237332	-0.892483	-1.97817
118	102617597	shikimate O-hydroxycinmoyltransferase-like	-0.334141	-0.465244			0.743159		0.319785	2.9086
119	102620960	peroxidase 19								-2.62283
120	102627979	caffeoyl-CoA O-methyltransferase 5-like	-0.931773	0.594944	0.144246			-0.307355	-0.366328	1.1373
121	novel.595	uncharacterized protein								-2.09852
122	102628417	shikimate O-hydroxycinmoyltransferase-like								-1.704
123	102625261	shikimate O-hydroxycinnamoyltransferase-like								-2.36759
124	102615628	beta-glucosidase 46-like								-2.77063
125	102609895	shikimate O-hydroxycinmoyltransferase-like								-2.15235
126	102623337	cytochrome P450 98A2 pseudogene								-4.92525
127	102620619	chalcone synthase-like	1.55286	0.500202			1.12948		-1.14354	-2.85176
128	102607309	chalcone synthase 2-like	-0.586362	-1.93368	-1.17448		1.69679	-0.338626		-2.67987
129	102609972	licodione synthase-like		-1.21452			1.00728	0.459567	-0.876733	-1.53901
130	102617426	ringenin2-oxoglutarate 3-dioxygese-like					1.16481		-0.755304	-0.593733
131	102615441	chalcone--flavonone isomerase-like		-1.15332				1.13901	-0.770769
132	107176605	licodione synthase-like		-1.36449					-0.839471	-1.47436
133	102607946	2-hydroxyisoflavanone synthase-like		-2.12758					-1.18854
134	102629970	flavonol synthase/flavanone 3-hydroxylase						1.20893	0.829208	2.91175
135	102621411	leucoanthocyanidin reductase-like						-4.63231		-1.94979
136	102577958	anthocyanidin synthase transcript variant X1			-5.15179					-6.20733
137	102620909	flavonoid 3'-monooxygese	0.651899	-0.766793		-0.841685	0.865253	-0.589483	-1.00903	0.47083
138	102611200	licodione synthase-like				0.642585		-0.225927	-1.00612	0.347509
139	102606708	chalcone synthase 1								-3.89357
140	102616623	chalcone synthase 2-like								-3.45705
141	102619265	probable O-methyltransferase 3	-0.351516					6.58491		-4.37839
142	102628190	tyrosine/DOPA decarboxylase 3-like	3.24449	3.61431				-1.86936		6.02809
143	102616375	tyrosine/DOPA decarboxylase 1-like	2.2841		-0.884545				-1.21102	5.04755
144	102612722	probable aminotransferase TAT2	-2.11796				4.87642	6.75846		8.87298
145	102623383	amine oxidase [copper-containing] alpha 2, peroxisomal-like	0.572623	2.56752	1.74682		-1.14506	1.30087
146	102607021	aromatic-L-amino-acid decarboxylase-like					5.58759	3.59918
147	102625572	polyphenol oxidase chloroplastic-like					5.32397	9.73893
148	102611153	tyrosine aminotransferase	-0.319097	2.07782	0.822966	1.53245		0.458443		1.56506
149	102623979	primary amine oxidase 2-like		2.12807	0.6155	-2.94008	0.714502	2.87751	0.862309	1.52548
150	102625302	primary amine oxidase-like transcript variant X2	-0.91574	-0.480543		0.434367	-0.823435	1.63197	-0.925966	0.259823
151	102610100	tyrosine decarboxylase 1-like			-5.60371
152	102612119	probable aminotransferase TAT2		0.840213	0.901088	0.57619		0.956886	-1.02021	1.57229
153	102617696	aspartate aminotransferase mitochondrial-like transcript variant X2							-3.55454
154	102628236	primary amine oxidase-like	0.176403	0.39007	0.406292	0.193534	0.379932	0.235494	-0.563335	1.86145
155	102618241	copper methylamine oxidase-like transcript variant X1		0.817472	0.636018		0.326556	0.328135	-0.848403	1.69288
156	102617885	probable aminotransferase TAT2	-0.378056	-0.626236	0.51283		0.316887	0.66237	-0.573067	1.36682
157	102628273	branched-chain-amino-acid aminotransferase 2 chloroplastic-like transcript variant X2	1.93659		1.88769	0.737873		-1.63135		2.33112
158	102614611	branched-chain-amino-acid aminotransferase 2 chloroplastic transcript variant X1	1.53042		-0.947654	-2.32701	2.4139	-1.40018	2.78654	0.624013
159	102614568	UDP-glycosyltransferase 74B1	-0.614585	-1.14307	-1.17256		1.05624	1.12259	0.515855	-1.97721
160	102614859	phenylalanine N-monooxygese-like					6.29009
161	112498657	phenylalanine N-monooxygese-like					5.50225
162	102614136	branched-chain-amino-acid aminotransferase 2 chloroplastic-like transcript variant X2						1.53371	3.0016
163	102613196	phenylalanine N-monooxygese-like transcript variant X1			3.22564
164	102612895	phenylalanine N-monooxygese-like transcript variant X1			1.59485
165	102624911	phenylalanine N-monooxygese-like							5.02705
166	102628935	branched-chain-amino-acid aminotransferase 2 chloroplastic-like transcript variant X3								-4.60967
167	102609952	3-hydroxy-3-methylglutaryl-coenzyme A reductase 1		-1.08873	-0.531097		2.56474	-0.471844	3.4153	-1.88376
168	102618368	probable 1-deoxy-D-xylulose-5-phosphate synthase 2 chloroplastic	0.835159	-0.521625	0.552931	-0.261187	1.36164		1.95069	0.388746
169	102627355	heterodimeric geranylgeranyl pyrophosphate synthase small subunit chloroplastic		-1.51971			4.06005	-2.54812	7.88034	-4.19439
170	102629396	geranylgeranyl pyrophosphate synthase chloroplastic-like					1.11213		1.82811
171	102626262	isoprene synthase chloroplastic-like		-5.66609
172	102621100	probable 1-deoxy-D-xylulose-5-phosphate synthase 2						-2.26581
173	102625659	4-hydroxy-3-methylbut-2-enyl diphosphate reductase chloroplastic-like			1.05572			1.50014		-3.3688
174	102626237	4-hydroxy-3-methylbut-2-enyl diphosphate reductase chloroplastic-like			2.50999
175	102628549	geranylgeranyl pyrophosphate synthase 7 chloroplastic-like			3.45415
176	102614425	(R)-limonene synthase 1 chloroplastic-like			1.2755				-4.13385	-4.0288
177	102628942	geranylgeranyl pyrophosphate synthase chloroplastic	0.283577	-0.75993			0.323109	-0.246227	1.09705	-0.35763
178	102620503	probable 1-deoxy-D-xylulose-5-phosphate synthase chloroplastic transcript variant X3	-0.767332	-0.532469			-0.50167	-0.435798	-1.23477	-0.858127
179	102629106	geranylgeranyl pyrophosphate synthase 7 chloroplastic-like		-0.754471	0.362504				-1.1419
180	102617063	putative dihydroflavonol 4-reductase transcript variant X3							-0.415726	1.0855
181	107175787	uncharacterized LOC107175787								1.50333
182	102623066	(-)-germacrene D synthase-like	-1.06822	-0.309708			-1.82147	0.637607		2.05542
183	102623643	(-)-germacrene D synthase-like transcript variant X1	-1.00993			3.6077	-1.8151	3.60576		2.91028
184	102610049	squalene epoxidase 1-like transcript variant X1	1.17815	0.628686	-0.501723		1.07128	-0.629028	0.429814	-1.02351
185	102624557	(-)-germacrene D synthase-like	1.18021		0.938629	-0.585015			-0.471408	0.737003
186	102626251	beta-amyrin synthase-like	2.55653
187	102618658	alpha-farnesene synthase-like		-3.62429	0.571994		1.38888	1.7669	1.84367	-1.91863
188	102625123	alpha-farnesene synthase-like	-0.400657	-2.38415	0.642818		1.60371		1.80974	-1.48334
189	102614827	(-)-germacrene D synthase-like transcript variant X1					2.87376
190	102606641	(-)-germacrene D synthase-like	-0.35629	-1.60526	1.52014		0.845963		-2.90506
191	102617431	(3S6E)-nerolidol synthase 1 transcript variant X1		-2.37503	0.81309	-1.46301	0.869937	-0.994335	1.05519	-1.63856
192	102614249	(E)-beta-farnesene synthase-like		-5.10056
193	102617651	(3S6E)-nerolidol synthase 1-like transcript variant X2		-1.3486
194	102609183	(E)-beta-farnesene synthase-like transcript variant X2		-2.92657
195	102611377	(E)-beta-farnesene synthase		-3.41668				4.6193
196	102613731	(-)-germacrene D synthase-like		-5.02552						-4.79201
197	102612761	(E)-beta-farnesene synthase-like		-1.57598	0.629473	0.832975		-1.89955	-0.648144
198	102577959	valencene synthase						5.04488
199	102631432	(-)-germacrene D synthase-like			1.11913				-0.761129	0.773746
200	102606804	squalene monooxygenase SE1-like			-2.68543
201	102610978	(-)-germacrene D synthase-like transcript variant X1		-0.671712	-0.60994			0.53632	-3.03973
202	102617908	(3S6E)-nerolidol synthase 1-like							3.94099
203	102622256	(-)-germacrene D synthase-like transcript variant X1	-0.603113	-0.959404		0.719953			-2.07383
204	102619794	alpha-copaene synthase-like							-1.93971
205	102618743	beta-amyrin synthase-like				-1.60217			1.14623
206	102612857	(-)-germacrene D synthase-like								-1.38358
207	102622201	squalene monooxygese-like								-7.14181
208	107176312	(-)-germacrene D synthase-like								-1.13066
209	102630885	squalene monooxygenase SE1-like								-4.58509
210	102625856	gibberellin 2-beta-dioxygese 8 transcript variant X1	-1.99565	-1.0633		-1.86484	-0.539082	-2.011	-2.10146	-1.80839
211	102628526	gibberellin 2-beta-dioxygese 8 transcript variant X3	2.48571	1.39793	2.68997	1.36085	2.2334	1.17266	1.11225	3.24193
212	102626273	ent-kaurene oxidase chloroplastic-like		-1.46783	0.592061	-1.72735	1.7619		1.69181	2.3063
213	102608767	gibberellin 20 oxidase 1	-0.828081	-0.91465	0.238739		-1.21765		-1.68125
214	102627235	ent-kaurene oxidase chloroplastic-like				1.12134	1.01515		0.789855	-0.55482
215	102628050	gibberellin 2-beta-dioxygese 1		-1.44908	-1.11993	-2.11755			-1.02547	0.663772
216	102615273	(EE)-geranyllilool synthase transcript variant X2		-3.46933					5.14429
217	102614198	gibberellin 2-beta-dioxygese		1.35649				-2.92452	1.72333
218	102616701	gibberellin 2-beta-dioxygese 8-like		-2.39917
219	102628466	gibberellin 3-beta-dioxygese 1		-2.59755				-2.34738
220	102626017	cytochrome P450 82G1-like transcript variant X2	-0.559905		0.881568		-0.436168	2.74578	0.369013	3.3795
221	102609399	cytochrome P450 82G1-like	-0.650956		1.48262		-0.586052	1.76376	0.554091
222	102630592	gibberellin 2-beta-dioxygese 2-like						3.41777
223	102612832	gibberellin 20 oxidase 1-D-like			3.44639
224	102626501	cytochrome P450 82G1-like	-0.634245	-0.934178	0.984164		0.506896	-0.395652	1.71403	-1.5506
225	102611561	abscisic acid 8'-hydroxylase 3-like	-1.4205	0.920865	0.237921	1.41833	-1.22926	0.227774		1.59384
226	102627528	zeta-carotene desaturase, chloroplastic/chromoplastic-like	1.09841
227	102578064	putative 9-cis-epoxycarotenoid dioxygese 3					1.32075	0.88994	0.66025
228	102616423	abscisic acid 8'-hydroxylase 4-like transcript variant X1		1.71524	-1.59752		1.52472		1.88403	-5.31065
229	102578000	ABA glucosyltransferase	0.967305				-1.29985			1.17155
230	102578070	9-cis-epoxycarotenoid dioxygese 2			-1.20246		5.00108			-5.36609
231	102621234	probable carotenoid cleavage dioxygese 4 chloroplastic			-3.16596			-5.42037		-5.52071
232	102613470	abscisic acid 8'-hydroxylase 1-like		0.952219	-1.22382				3.02624	2.98208
233	102612995	probable carotenoid cleavage dioxygese 4 chloroplastic	0.443609	0.188812	0.483892		-0.964714	0.328204	-1.8747	1.48408
234	102613995	abscisic-aldehyde oxidase-like transcript variant X1	0.833103	0.401073				-0.39793	-1.59101	0.503538
235	102613928	zeta-carotene desaturase, chloroplastic/chromoplastic-like						-0.558715	-1.03845
236	102627021	abscisic acid 8'-hydroxylase 2-like	-0.731222	-0.485784			-0.355554	0.418231	-0.597873	1.67893
237	102625209	capsanthin/capsorubin synthase chromoplastic-like	0.902434				0.304179	-0.88174	0.578835	-1.14517
238	102615387	zeta-carotene desaturase chloroplastic/chromoplastic-like							-0.708057	1.24955
239	102623755	cytochrome P450 CYP749A22-like	1.17506	0.692705	0.247021	-0.234754		-0.704289		0.726285
240	102623486	cytochrome P450 90B1 transcript variant X1	1.13716				1.49533	-1.32333	1.88857	-0.608067
241	102625685	cytochrome P450 724B1-like transcript variant X1	-1.23701	0.994444		2.0857		-1.27679	-2.29188	-1.10224
242	102622879	cytochrome P450 CYP749A22-like transcript variant X1	1.373							2.63883
243	102610008	3-epi-6-deoxocathasterone 23-monooxygese transcript variant X2		0.555872			1.87434	-1.22474	0.676796	-1.0399
244	102608450	cytochrome P450 90A1-like		0.110683		0.29356	1.33233	-0.338145	0.203052	0.646131
245	102622791	cytochrome P450 71A1-like		-0.814541	-1.26637	-0.685209	1.6581	-1.90436	1.88225	-0.78215
246	102613870	cytochrome P450 85A		-0.876545	-0.818055	-0.883123	1.60322	-0.509735	4.11365	-2.82379
247	102613265	cytochrome P450 734A1				-2.39382	-2.19103	-1.00822	-2.88878
248	102623590	3-epi-6-deoxocathasterone 23-monooxygese transcript variant X2			-1.07406		-1.24642	-1.18479		-0.863093
249	102609492	steroid 5-alpha-reductase DET2								-1.48556
250	102623172	adenylate isopentenyltransferase 3 chloroplastic	1.88823	0.74902	1.40158				1.3983	2.08679
251	102610036	UDP-glycosyltransferase 73C3-like	-1.1862				0.492295	0.756225		3.20025
252	102615601	cytokinin dehydrogese 3-like	5.39705				-1.84822
253	102618675	UDP-glycosyltransferase 73C1-like	-0.352015			0.53694	-1.36802	0.231689		0.937547
254	102616868	cytokinin dehydrogese 7		0.501028	0.464601	1.27283	-1.72388	-0.451886	-0.632349	1.04105
255	102607870	UDP-glycosyltransferase 73C3-like		2.13544			2.24282	-0.758222	3.81748	1.68879
256	102628616	cytokinin dehydrogese 5 transcript variant X3		-0.527741			-1.00431	0.864484		1.91398
257	102612158	cytokinin dehydrogese 3-like		-3.5203	1.58531		4.08935	-2.98828	0.938601
258	102606982	UDP-glycosyltransferase 73C6-like					3.12413		3.82446
259	102611545	cytokinin dehydrogese 1-like		1.16607	0.881133			-1.44432	0.942995
260	102626258	adenylate isopentenyltransferase-like		4.74594					-5.17942
261	102615244	cytokinin dehydrogese 6		-0.311998	-0.444695	-0.80013		-2.82134	0.504341
262	102627215	adenylate isopentenyltransferase 5 chloroplastic		-0.455716	1.40042			-1.19928	0.474431	1.68112
263	102614067	cytokinin hydroxylase		-0.795405	-1.67224	-0.613812		1.72556		-0.662366
264	102619280	UDP-glycosyltransferase 73C6					0.911281	-0.625539	2.43785	1.91702
265	107174505	scopoletin glucosyltransferase-like				-1.46389
266	102622132	UDP-glycosyltransferase 73C1-like	-0.258614	-0.303566		-0.599378		0.458604		1.79524
267	102621842	UDP-glycosyltransferase 73C6-like	-0.645806				0.664885		-0.51192	2.80369

## Sheet: Table S8
Table S8 Differentially expressed genes involved in lipid metabolism identified in four citrus cultivars
No.	geneID	gene_description	12 wpg				48 wpg
			‘Shatangju’ mandarin	‘Hongjiang’ orange	‘Eureka’ lemon	‘Shatian’ pomelo	‘Shatangju’ mandarin	‘Hongjiang’ orange	‘Eureka’ lemon	‘Shatian’ pomelo
1	102614914	linoleate 13S-lipoxygese 2-1 chloroplastic	0.359845	0.711519	1.35137	0.228452	0.529537	0.896501	2.14742	0.664111
2	102578046	fatty acid hydroperoxide lyase	0.398264	0.218665	1.34309			0.363557	1.85377	-0.459813
3	102578071	secretory phospholipase A2 alpha		-0.708076	-1.3204	-0.80073	1.79036	-0.48227	0.953153	0.372235
4	102626288	linoleate 13S-lipoxygese 2-1 chloroplastic			1.65672				3.53076	4.89979
5	102622863	putative 12-oxophytodienoate reductase 11		-0.687435	-1.05196		1.6364		2.18055
6	102616565	alcohol dehydrogese-like		2.72395	1.01972	1.43079	-1.76682	1.87206
7	102608507	putative 12-oxophytodienoate reductase 11			2.33625
8	102619982	peroxisomal acyl-coenzyme A oxidase 1	0.368671	-0.218905	-0.288433		0.379449		1.87383	0.121161
9	102622489	linoleate 13S-lipoxygese 3-1 chloroplastic-like	0.371511	-0.478675			0.581062		3.35763	0.303514
10	102627276	3-ketoacyl-CoA thiolase 2 peroxisomal		-0.40547			0.651732		1.73104
11	102623756	allene oxide cyclase chloroplastic		0.455909	-0.403412	0.657763	-0.987089		2.4535	-1.19119
12	102631049	12-oxophytodienoate reductase 3	0.484195	-0.231622			0.379159		1.63422	-0.433103
13	102606631	4-coumarate--CoA ligase-like 5	0.330982			0.565145	0.75841	0.468324	1.5524	1.27205
14	102625710	linoleate 13S-lipoxygese 2-1 chloroplastic		2.84827	-0.494043	2.32545			2.58063	3.77995
15	102578025	allene oxide synthase	0.560128	0.297023	-0.202041		-0.454213	-0.342895	1.8272	-1.23001
16	102622874	allene oxide cyclase chloroplastic				0.277791	0.196079	-0.359414	1.03874	-0.956847
17	107174224	putative 12-oxophytodienoate reductase 11		-0.816221	-0.882255		1.46882		2.1551	-0.576965
18	102623338	putative 12-oxophytodienoate reductase 11 transcript variant X1	0.552452			-0.922664	1.63028	0.731932	1.44088	0.59175
19	102629656	linoleate 13S-lipoxygese 2-1 chloroplastic-like	-0.92789	-2.14373			1.45042	2.4564	5.87679	-3.2077
20	102625429	linoleate 13S-lipoxygese 2-1 chloroplastic	-0.415589	-2.39052			-1.0548	2.80401	2.78146	2.60662
21	102622584	allene oxide cyclase chloroplastic-like					0.773707		1.82398	-1.04617
22	102614058	allene oxide synthase 3-like						10.6658	8.35966
23	102626919	phospholipase A(1) DAD1 chloroplastic-like							6.09709
24	102610448	alpha-dioxygese 1-like						0.907955	5.91598	1.07815
25	102616862	alcohol dehydrogese		2.86529		1.59792
26	102629931	linoleate 13S-lipoxygese 2-1 chloroplastic-like		-4.05417			-6.16898	-8.8627		-4.17215
27	102631137	linoleate 13S-lipoxygenase 2-1, chloroplastic-like								-1.79233
28	102620435	jasmote O-methyltransferase-like transcript variant X1				-0.525912	-4.95382	4.22105		1.59889
29	102608791	putative 12-oxophytodienoate reductase 11	1.66004					1.01376		-1.07557
30	102625997	linoleate 13S-lipoxygese 2-1 chloroplastic								-2.64009
31	102621168	linoleate 9S-lipoxygese A-like		0.602166				-0.941769		-1.16413
32	102621545	probable linoleate 9S-lipoxygese 5 transcript variant X1		-0.235453	0.504527		1.12645	0.446718	1.17994	0.738993
33	102621914	probable linoleate 9S-lipoxygese 5	0.329236	1.0537		0.310155		0.326526		0.276643
34	102627902	omega-hydroxypalmitate O-feruloyl transferase-like	1.92119	1.41911						4.05026
35	102621145	alcohol-forming fatty acyl-CoA reductase-like transcript variant X2	2.01208
36	102607396	peroxygese 1		-0.373983	0.670453	0.318137	1.71606		-0.383056	0.885054
37	102610308	protein ECERIFERUM 1 transcript variant X1	-0.572055	1.19313	-0.210995	-0.729162	0.334473	1.1393	-0.624875	0.332366
38	102609630	cytochrome P450 77A3-like	-0.489541	-1.18975	-1.54806	-0.605422	0.590024	-2.42071	-2.23947	-0.183954
39	102629259	fatty acyl-CoA reductase 2-like transcript variant X2		-2.1892					-2.73223
40	102609996	protein ECERIFERUM 1		3.8015	-2.72096		0.675162	1.02521		-4.39113
41	102631431	cytochrome P450 86A8-like		-1.22363				-1.14983		-1.71444
42	102628980	fatty acyl-CoA reductase 2-like	0.518073	-3.66903	-1.77385				-4.38691	-1.03012
43	102627840	cytochrome P450 86A22		-0.873727	-0.540066		-0.376351	-1.70569	-4.14346	-0.781981
44	102626131	protein HOTHEAD			-1.7134			-6.55592		-4.41275
45	102608671	cytochrome P450 77A4			-5.36322			-6.76524		-2.88572
46	102610181	protein ECERIFERUM 1-like transcript variant X2						8.035	-2.06013	-1.39863
47	102617900	fatty acyl-CoA reductase 3-like transcript variant X1						-1.85739		-3.06462
48	102619952	omega-hydroxypalmitate O-feruloyl transferase						-5.43962
49	102607755	cytochrome P450 86B1						-1.34981
50	102613603	cytochrome P450 86A1			-2.00585					-5.58882
51	102607941	cytochrome P450 704B1			-3.8948
52	102629857	alcohol-forming fatty acyl-CoA reductase-like transcript variant X2							-1.9949
53	102618180	fatty acyl-CoA reductase 1-like						-0.849346		-5.20733
54	102624399	cycloartenol synthase-like transcript variant X1	1.28938	0.887891	0.906259		0.335597	0.443699	-0.623148	1.77426
55	102615312	cycloartenol synthase-like	1.93122	1.02172				1.22466		1.91715
56	102610049	squalene epoxidase 1-like transcript variant X1	1.17815	0.628686	-0.501723		1.07128	-0.629028	0.429814	-1.02351
57	102618829	delta(24)-sterol reductase transcript variant X2	-0.674193	-0.589747	-0.291929	0.467313	-1.02069	0.829572	-1.54868	0.166808
58	102618211	probable 3-beta-hydroxysteroid-Delta(8)Delta(7)-isomerase			-0.849748		-1.53427			-1.5109
59	102607995	triacylglycerol lipase 2-like						-7.32082		-3.58029
60	102610279	methylsterol monooxygese 1-2-like transcript variant X2						-1.12343
61	102607060	probable 3-beta-hydroxysteroid-Delta(8)Delta(7)-isomerase					-0.6894	1.25024		1.30546
62	102624206	probable 3-beta-hydroxysteroid-Delta(8)Delta(7)-isomerase			2.13616			0.622011
63	102606804	squalene monooxygenase SE1-like			-2.68543
64	102618952	cytochrome P450 710A1-like			-1.45413					-2.24759
65	102622046	24-methylenesterol C-methyltransferase 2 transcript variant X1			-0.380937			-0.416636		-1.31559
66	102616606	cycloartenol synthase 2	-0.394612			0.510398		-0.440208	0.23664	-1.17335
67	102611328	methylsterol monooxygese 2-2		0.236364		0.511366	-0.302207	-0.435298		-1.15542
68	102607843	3beta-hydroxysteroid-dehydrogese/decarboxylase						-0.512971		-1.13338
69	102614438	cycloartenol synthase 2-like transcript variant X2								3.01106
70	102622201	squalene monooxygese-like								-7.14181
71	102608280	triacylglycerol lipase 2-like								-6.91942
72	102630885	squalene monooxygenase SE1-like								-4.58509
73	102607692	triacylglycerol lipase 2-like								-3.00156
74	102614637	long chain acyl-CoA synthetase 2	-0.569905	-1.28222	-1.86888			-2.18038	-4.99007	-0.598518
75	102618674	stearoyl-[acyl-carrier-protein] 9-desaturase 5 chloroplastic-like		-1.01008		0.621938			-1.40653
76	102626302	3-oxoacyl-[acyl-carrier-protein] synthase I chloroplastic-like			-2.33343			-5.37972		-2.06814
77	novel.1591	PF03255:Acetyl co-enzyme A carboxylase carboxyltransferase alpha subunit			1.0242				-1.55457	1.2764
78	102618601	stearoyl-[acyl-carrier-protein] 9-desaturase 6 chloroplastic-like			3.297				2.9837	-3.77247
79	102614799	long chain acyl-CoA synthetase 1 transcript variant X2		-0.143007	0.311564	-0.304982	0.23167	0.55541	-1.29442	1.57973
80	102619080	long chain acyl-CoA synthetase 7 peroxisomal transcript variant X2	0.62659	0.407558	0.32501	-0.422033	0.414376	-0.784333		1.09716
81	102623523	3-hydroxyacyl-[acyl-carrier-protein] dehydratase FabZ-like	-0.596078	-0.22165		0.443035				-1.01909
82	102627492	aldehyde dehydrogese family 3 member F1 transcript variant X2	2.0383	0.565345	0.39269			0.741299	-1.04148	2.91646
83	102620534	alcohol dehydrogese-like 2 transcript variant X7	1.08252	-0.506843	0.459134
84	102612501	enoyl-CoA delta isomerase 1 peroxisomal-like				0.375833	-1.02171			0.368338
85	102608060	aldehyde dehydrogese family 2 member B7 mitochondrial	0.723007		0.139125	-0.358018	0.510724	-1.06043		0.257978
86	102624275	aldehyde dehydrogese family 3 member F1	-0.526895	-0.389871		-0.576932	0.603589	2.02121	-0.951499
87	102623660	CYP enzymes assisting alcohol dehydrogenase-like		-0.840968	-0.810065	-0.953941		-1.28474	-2.55979	-0.541688
88	102622247	alcohol dehydrogese-like 2 transcript variant X1				-2.18926
89	102630329	alcohol dehydrogese-like 7 transcript variant X2		-0.223771	0.493804	-0.304907		-0.454558	-0.560788	1.29079
90	102623145	alcohol dehydrogese-like 7		-0.37113	0.717033		-0.22489			1.36915
91	102628355	alcohol dehydrogese-like 2			0.759322		-0.253409	0.199599		1.95129
92	102618016	3-ketoacyl-CoA synthase 1		-0.875839			1.04648	1.00739	1.11034	0.743305
93	102631264	3-ketoacyl-CoA synthase 11 transcript variant X2		-1.44795						-2.39067
94	102617526	3-ketoacyl-CoA synthase 12-like			-2.58446			-4.66	-4.49269	-3.18891
95	102613293	3-ketoacyl-CoA synthase 6 transcript variant X3		-0.331104	-0.128482	-0.42498	-0.522746	0.954569	-1.32982
96	102627644	3-ketoacyl-CoA synthase 10		-0.25645	0.230379	0.508075	-0.704326	0.371757	-1.44383
97	102616815	3-ketoacyl-CoA synthase 19	-0.32466	-0.399236	-0.145076		0.517788	0.147557	-2.07066	1.64641
98	102621211	very-long-chain 3-oxoacyl-CoA reductase-like protein At1g24470								-5.42473
99	102609752	3-ketoacyl-CoA synthase 11				-0.781707		0.639943		-1.01466
100	102617332	3-ketoacyl-CoA synthase 11								-2.94305
101	102608675	3-ketoacyl-CoA synthase 20-like transcript variant X1								-4.44743
102	102627239	delta(12)-fatty-acid desaturase FAD2 transcript variant X2	0.551581	0.289835	0.409298	0.677597	0.245511	0.775888	1.23813	0.158126
103	102618728	caffeoylshikimate esterase-like	1.56649		0.752007	-0.955973	0.613107		2.18754
104	102611429	alpha-galactosidase 1-like	-1.29143	-1.8642
105	102608065	putative phospholipid:diacylglycerol acyltransferase 2 transcript variant X2	1.79748	1.32634	0.368775			4.22625	-1.59828	3.21749
106	102609919	lipid phosphate phosphatase 2-like	1.07043				-1.54396			-1.1155
107	102615235	sulfoquinovosyl transferase SQD2	0.333109	-0.454029	-0.201772	-1.08835	1.1723	0.92095	0.719124	0.782687
108	102608854	diacylglycerol O-acyltransferase 3 cytosolic	0.34148	-0.412082	0.949981	-0.466603	1.08909	0.197684		0.228294
109	102618598	DPH-dependent aldo-keto reductase chloroplastic-like		-0.678342	0.60799		1.07316	0.30601	2.21779	-0.652376
110	102620320	caffeoylshikimate esterase-like transcript variant X2					1.68594		2.4682	-0.667603
111	102628019	diacylglycerol O-acyltransferase 3 cytosolic	-0.593864	-1.60793	1.31175	-0.993822	0.857509	-0.470372		0.5982
112	novel.410	uncharacterized protein		-3.49892
113	102629675	alpha-galactosidase-like transcript variant X1		-1.3417	-0.658701	-1.80708		-1.48366	-1.16937	-1.65461
114	102614331	monogalactosyldiacylglycerol synthase 2 chloroplastic		1.1101		-1.48166		2.23919		0.642317
115	102617099	glycerol-3-phosphate 2-O-acyltransferase 6 transcript variant X1	-0.334967	-0.900668	-1.43663	-0.875397	0.69649	-1.7962	-2.74034	0.101892
116	102625925	digalactosyldiacylglycerol synthase 1 chloroplastic		0.329096	0.146541	-0.473084	0.306233	1.286		1.43393
117	107176392	uncharacterized LOC107176392		0.723392				1.22825		0.81889
118	102630451	caffeoylshikimate esterase				0.777909		1.1293
119	102614224	probable glycerol-3-phosphate acyltransferase 3						4.14994	1.39777	6.02521
120	102625378	glycerol-3-phosphate acyltransferase 5-like						-4.65991
121	102625116	alpha-galactosidase 1-like			-4.53369
122	102625594	probable glycerol-3-phosphate acyltransferase 3	-0.468095				-0.713539	0.755787	-1.11018
123	102619627	probable 1-acyl-sn-glycerol-3-phosphate acyltransferase 5 transcript variant X2		-0.995151					-1.61665
124	102608707	(DL)-glycerol-3-phosphatase 2			-0.525484			-0.394012		-1.09607
125	102620385	diacylglycerol kise 2 transcript variant X2			-0.646242				0.673577	-1.21469
126	102618702	1-acyl-sn-glycerol-3-phosphate acyltransferase transcript variant X4					-0.321278	0.269664		1.12101
127	102612381	caffeoylshikimate esterase					0.882177	0.507079	0.580752	1.07296
128	102619186	DPH-dependent aldo-keto reductase chloroplastic								-2.06997
129	102615940	acyl-protein thioesterase 2 transcript variant X1	1.22092	-0.902015	0.872011	-0.481247	-0.982803	0.391605	-0.192937	-0.725696
130	102626093	acyl-protein thioesterase 2 transcript variant X1	1.25832		2.74536			1.27463	-1.23003	0.807294
131	102619040	phospholipase D alpha 4	-1.7856							-1.33116
132	102608187	glycerophosphodiester phosphodiesterase GDPD1 chloroplastic-like			-1.48993	-4.63929	4.04895	3.42796		1.3587
133	102578045	phospholipase D gamma	0.353806	-0.402985	0.380283		1.12115		1.59448	0.739029
134	102610916	glycerophosphodiester phosphodiesterase GDPD3-like			-1.03418	-1.93624	1.1258	1.67859		0.91741
135	102606741	phospholipase D zeta 1 transcript variant X1				-1.35397	1.50293	3.06394		1.5056
136	102621248	phosphoethanolamine N-methyltransferase 1-like transcript variant X4	0.958661	-1.47175	-1.23283	-0.629782	0.538203	-2.79988	-0.418478	-3.27864
137	102610048	glycerol-3-phosphate dehydrogese [D(+)] GPDHC1 cytosolic transcript variant X1			-2.88276	-1.14904		-1.92729	-3.92107	-0.491864
138	102621799	phospholipase D alpha 1-like						-1.10979		-0.887786
139	102620375	acyl-protein thioesterase 2-like			5.77195
140	102622948	phospholipase D delta			-1.24296
141	102613480	non-specific phospholipase C3-like	0.628453	0.120375			-0.310601	0.125715	1.5001	-0.615299
142	102607137	probable choline kise 2 transcript variant X4		0.419267	0.674382					1.21592
143	102606781	neutral ceramidase 2				0.587148	1.12277		1.59357	-0.89271
144	102607890	sphingolipid delta(4)-desaturase DES1-like transcript variant X2				1.19292		-1.30481		-2.98833
145	102629087	neutral ceramidase 2-like			5.0198
146	102619229	sphinganine C4-monooxygese 1				-0.364074	0.61313	0.178458	0.402336	1.14644
147	102616935	long chain base biosynthesis protein 2a-like transcript variant X4	0.797787						-0.281153	-1.24084
148	102615791	sphinganine C4-monooxygese 1-like	-0.505326				-0.430201		0.555744	-1.30702
149	107177764	sphinganine C4-monooxygese 1-like		-0.656929					0.677749	-1.46953
150	102619237	glutathione hydrolase 1-like transcript variant X3	-1.42174		-0.887594	2.38071				-1.93843
151	107177894	uncharacterized LOC107177894 transcript variant X2						2.19628
152	102615287	uncharacterized LOC102615287 transcript variant X2	-0.216374					1.11548
153	102620044	uncharacterized LOC102620044 transcript variant X2						1.27303
154	112495733	uncharacterized LOC112495733						1.18227
155	102613842	prostaglandin E synthase 2-like transcript variant X1					0.727306	0.252893	1.39986	0.513934
156	102616580	probable phospholipid hydroperoxide glutathione peroxidase		0.292875	0.404894		-0.31819	0.327219	0.734183	1.03221
157	102626275	(+)-neomenthol dehydrogese					0.899644			-1.04472

## Sheet: Table S9
Table S9 Differentially expressed genes involved in hormone-related pathways identified in four citrus cultivars
[truncated: 86 more rows]

[truncated: 3 more sheets: Table S10, Table S11, Table S12]
